# Supplementary material for: Tris{2-meth­oxy-6-[(4-methyl­phen­yl)iminiometh­yl]phenolato-κ2 O,O′}tris­(thio­cyanato-κN)praseodymium(III) monohydrate
Source: Acta Crystallogr Sect E Struct Rep Online. 2009 Oct 3;65(Pt 11):m1269–70. doi: 10.1107/S1600536809038823 (PMC2971403; doi:10.1107/S1600536809038823)
Supplement: Supplementary file 2 [file e-65-m1269-Isup2.hkl]

# 
# h,k,l, Fc-squared, Fo-squared, sigma(Fo-squared) and status flag 
# 
data_I
_shelx_title ' J in P2(1)/c' 
_shelx_refln_list_code          4 
_shelx_F_calc_maximum      537.00 
_exptl_crystal_F_000      2160.00 
_reflns_d_resolution_high  0.8409 
 
loop_ 
 _symmetry_equiv_pos_as_xyz 
 'x, y, z' 
 '-x, y+1/2, -z+1/2' 
 '-x, -y, -z' 
 'x, -y-1/2, z-1/2' 
 
_cell_length_a    16.6770 
_cell_length_b    14.2420 
_cell_length_c    22.2021 
_cell_angle_alpha  90.000 
_cell_angle_beta  105.810 
_cell_angle_gamma  90.000 
 
_shelx_F_squared_multiplier     1.000 
 
loop_ 
 _refln_index_h 
 _refln_index_k 
 _refln_index_l 
 _refln_F_squared_calc 
 _refln_F_squared_meas 
 _refln_F_squared_sigma 
 _refln_observed_status 
   3   0   0     1800.98     1596.73     93.87 o 
   4   0   0    46843.00    48180.52   1754.04 o 
   5   0   0     2258.46     1682.57     85.63 o 
   6   0   0     6655.94     6828.38    321.96 o 
   7   0   0    40419.29    38967.36   1003.75 o 
   8   0   0      148.19        0.00     44.15 o 
   9   0   0     6526.06     5774.19    174.35 o 
  10   0   0     4625.88     4561.49    135.70 o 
  11   0   0     7673.93     7441.62    220.30 o 
  12   0   0    11113.39    11060.61    299.80 o 
  13   0   0       11.60      142.30     82.68 o 
  14   0   0     2141.90     2312.80    311.91 o 
  15   0   0      344.99      400.84    106.97 o 
  16   0   0     3364.32     3354.04    218.67 o 
  17   0   0      826.68      876.41    144.99 o 
  18   0   0      162.93      180.57    111.25 o 
  19   0   0     1204.71     1119.03    278.75 o 
   1   1   0   144926.22   153964.77   3170.52 o 
   2   1   0    14014.03    14797.58    393.06 o 
   3   1   0    24097.07    23371.59    613.84 o 
   4   1   0     6898.64     6127.54    190.37 o 
   5   1   0      325.70      286.79     31.48 o 
   6   1   0    13618.83    13002.14    229.51 o 
   7   1   0      342.57      247.85     39.91 o 
   8   1   0    20958.91    20724.45    324.51 o 
   9   1   0     9990.70     9597.55    173.52 o 
  10   1   0     4941.51     4900.99    110.38 o 
  11   1   0    11850.20    11358.11    232.35 o 
  12   1   0       62.90        8.82     48.04 o 
  13   1   0    12277.35    11874.36    452.94 o 
  14   1   0       21.36       51.28     68.95 o 
  15   1   0     6014.64     5942.80    225.38 o 
  16   1   0      431.30      536.60     96.16 o 
  17   1   0     1503.25     1544.94    138.98 o 
  18   1   0     1239.75     1329.58    141.20 o 
  19   1   0       13.27       86.27     97.69 o 
   0   2   0    43438.31    48386.64   1763.80 o 
   1   2   0     8290.60     8467.98    201.52 o 
   2   2   0    15325.83    16141.61    358.53 o 
   3   2   0     5990.87     6691.48    283.35 o 
   4   2   0    14739.99    15614.98    433.86 o 
   5   2   0     2103.58     2140.86     64.97 o 
   6   2   0     3470.02     3401.81     76.11 o 
   7   2   0    25468.39    25099.29    382.68 o 
   8   2   0     5089.58     5201.14    110.38 o 
   9   2   0     2760.45     2438.65     74.39 o 
  10   2   0     7347.35     7107.32    154.77 o 
  11   2   0     1515.30     1409.85     79.63 o 
  12   2   0     5173.54     5014.80    148.68 o 
  13   2   0       40.74        0.00     58.83 o 
  14   2   0     6096.37     6157.54    223.02 o 
  15   2   0     1465.96     1443.04    208.99 o 
  16   2   0     1637.81     2004.86    149.88 o 
  17   2   0      808.33      665.39    108.05 o 
  18   2   0      277.61      252.77    108.70 o 
   1   3   0    34685.82    33509.68    627.00 o 
   2   3   0      494.76      335.85     37.95 o 
   3   3   0     8596.22     8104.83    206.93 o 
   4   3   0     6266.24     6108.03    166.55 o 
   5   3   0    20732.56    20439.98    346.90 o 
   6   3   0    45984.80    46695.22    683.19 o 
   7   3   0     1926.40     2046.75     58.39 o 
   8   3   0      317.06      229.61     33.54 o 
   9   3   0     2316.14     2205.98     74.65 o 
  10   3   0     1763.87     1904.87     74.33 o 
  11   3   0     5241.53     5168.29    137.66 o 
  12   3   0       21.61        0.00     47.69 o 
  13   3   0     1232.55     1330.88    140.30 o 
  14   3   0      192.99      136.16     77.79 o 
  15   3   0     4146.09     3829.95    184.28 o 
  16   3   0     1923.61     1836.13    144.55 o 
  17   3   0      127.27       93.89     83.95 o 
  18   3   0     1320.19     1158.45    162.51 o 
   0   4   0    45720.01    48211.15   1301.04 o 
   1   4   0    15770.48    17483.75    408.80 o 
   2   4   0    77445.74    75124.52   1207.34 o 
   3   4   0     3418.42     3558.79    103.12 o 
   4   4   0     5022.71     4749.25    146.92 o 
   5   4   0    52165.24    53513.41    962.51 o 
   6   4   0     3450.08     4160.30    104.54 o 
   7   4   0     6477.32     6423.95    132.50 o 
   8   4   0     1702.68     1846.97     79.42 o 
   9   4   0     5086.88     4993.50    110.16 o 
  10   4   0     4708.47     4763.90    108.81 o 
  11   4   0      350.11      335.41     67.36 o 
  12   4   0     5108.50     5311.67    208.21 o 
  13   4   0       17.18        0.00     58.67 o 
  14   4   0     6429.03     6693.43    195.62 o 
  15   4   0       46.53      115.62     90.14 o 
  16   4   0     1043.21     1076.63    137.81 o 
  17   4   0     1483.10     1351.03    160.67 o 
  18   4   0      284.18      175.64    261.38 o 
   1   5   0     8868.63     7662.71    158.62 o 
   2   5   0     5222.85     4518.03    111.65 o 
   3   5   0    18268.92    19820.29    357.22 o 
   4   5   0    13317.68    14695.68    310.83 o 
   5   5   0    10356.93    10252.51    198.07 o 
   6   5   0     9354.37     9285.66    187.85 o 
   7   5   0      340.27      335.28     45.81 o 
   8   5   0    14455.03    15011.37    261.41 o 
   9   5   0     1964.63     1965.94     79.07 o 
  10   5   0     2074.02     2089.54     93.04 o 
  11   5   0     2138.14     2089.01     96.45 o 
  12   5   0      945.90      952.54     86.90 o 
  13   5   0     2493.51     2635.21    131.88 o 
  14   5   0       45.54       81.43     62.96 o 
  15   5   0      853.09      747.31     92.93 o 
  16   5   0      982.39      934.74    131.51 o 
  17   5   0      353.33      124.61     95.57 o 
  18   5   0      777.08      992.70    221.48 o 
   0   6   0     3325.41     3036.37    154.86 o 
   1   6   0      549.57      509.52     40.82 o 
   2   6   0     5100.84     4934.94    124.60 o 
   3   6   0     1992.46     2008.27     79.11 o 
   4   6   0    10314.44    11697.95    239.21 o 
   5   6   0    12352.30    12287.94    275.59 o 
   6   6   0     1444.56     1317.25    105.74 o 
   7   6   0     1266.46     1090.66     60.57 o 
   8   6   0      263.92      225.84     42.48 o 
   9   6   0     4236.03     4374.27    127.84 o 
  10   6   0     1668.39     1724.39     75.63 o 
  11   6   0      218.48      173.09     52.00 o 
  12   6   0     1916.03     1813.53    124.89 o 
  13   6   0       45.97       22.21     75.29 o 
  14   6   0      499.45      485.94     94.75 o 
  15   6   0      219.35      243.49    103.61 o 
  16   6   0      353.68      320.60     83.99 o 
  17   6   0     1213.59     1078.19    147.78 o 
   1   7   0      957.32      902.32     58.29 o 
   2   7   0       36.90        0.00     27.63 o 
   3   7   0     1318.16     1644.39    102.83 o 
   4   7   0     2925.67     3273.81    194.23 o 
   5   7   0       51.40       15.68     29.81 o 
   6   7   0       15.55       53.27     39.72 o 
   7   7   0     2240.15     2405.25    117.80 o 
   8   7   0     4098.68     3977.07    118.81 o 
   9   7   0     1174.43     1364.15     77.07 o 
  10   7   0     1658.12     1637.51     97.41 o 
  11   7   0     1576.21     1729.14     82.10 o 
  12   7   0       15.94        0.00     44.65 o 
  13   7   0      963.39     1101.47     93.31 o 
  14   7   0       20.97        0.00     81.02 o 
  15   7   0      372.33      316.29     81.48 o 
  16   7   0      540.71      551.49     94.68 o 
  17   7   0      122.45       46.31     79.10 o 
   0   8   0     2368.67     2020.19    154.51 o 
   1   8   0      873.28      770.67     54.17 o 
   2   8   0      304.45      244.06     42.74 o 
   3   8   0     3443.73     3409.37    115.97 o 
   4   8   0     1442.14     1397.35    108.30 o 
   5   8   0      193.16      253.83     43.19 o 
   6   8   0      593.33      604.23     60.18 o 
   7   8   0     3113.94     3047.89    115.52 o 
   8   8   0      176.02      157.12     50.33 o 
   9   8   0        4.07        6.29     37.79 o 
  10   8   0      393.42      281.90     59.93 o 
  11   8   0      772.50      656.10     77.92 o 
  12   8   0      634.09      659.55     66.33 o 
  13   8   0       17.91        0.00     62.13 o 
  14   8   0        1.53        0.00     80.56 o 
  15   8   0      120.95        3.86     69.99 o 
  16   8   0       30.86       57.16     76.97 o 
   1   9   0      435.50      506.99     51.27 o 
   2   9   0      835.53      979.47     68.81 o 
   3   9   0       57.95       78.52     41.53 o 
   4   9   0     1014.07     1062.87    109.36 o 
   5   9   0      161.28      127.97     47.15 o 
   6   9   0      210.68      255.44     52.50 o 
   7   9   0        2.13        0.00     40.80 o 
   8   9   0      808.95      668.48     73.05 o 
   9   9   0      498.87      430.75     66.93 o 
  10   9   0      496.80      435.11    127.44 o 
  11   9   0      555.23      472.82     96.23 o 
  12   9   0      804.62      688.77    124.64 o 
  13   9   0       91.22       13.01     69.60 o 
  14   9   0       18.63        0.00     63.23 o 
  15   9   0       51.12       54.87     71.18 o 
  16   9   0       57.86       80.46     77.89 o 
   0  10   0      513.20      461.52     55.13 o 
   1  10   0      350.86      318.06     50.24 o 
   2  10   0      743.13      938.73    108.20 o 
   3  10   0       20.68        6.84     42.58 o 
   4  10   0      502.70      557.79     65.65 o 
   5  10   0      118.75       37.44     44.94 o 
   6  10   0      683.68      560.71     79.18 o 
   7  10   0       43.29        5.03     48.54 o 
   8  10   0      500.84      650.44     81.32 o 
   9  10   0       62.47       50.83     50.18 o 
  10  10   0       15.40        0.00     79.66 o 
  11  10   0        0.18        0.00     79.38 o 
  12  10   0      142.10      246.00    128.56 o 
  13  10   0        2.44       71.58     71.32 o 
  14  10   0       10.56        0.00    109.38 o 
  15  10   0       12.32       28.09     88.25 o 
   1  11   0      419.51      357.63     56.96 o 
   2  11   0       61.02        0.12     59.75 o 
   3  11   0     1076.08     1224.60    156.48 o 
   4  11   0        2.83       64.36     48.88 o 
   5  11   0      455.62      482.61     68.59 o 
   6  11   0      355.01      396.04     76.63 o 
   7  11   0      467.95      554.02     92.78 o 
   8  11   0        1.02        4.64     58.14 o 
   9  11   0       13.75        0.00     63.91 o 
  10  11   0       57.57       92.49     79.18 o 
  11  11   0        2.49       51.86     84.50 o 
  12  11   0        1.65        0.00     85.55 o 
  13  11   0      140.61      290.52    164.50 o 
  14  11   0       13.77        0.00     81.72 o 
   0  12   0      484.54      383.69    117.23 o 
   1  12   0       64.77        1.11     48.20 o 
   2  12   0      194.11      305.41     59.09 o 
   3  12   0     1314.47     1267.89    104.31 o 
   4  12   0       18.61        0.00     50.68 o 
   5  12   0       15.17        0.00     49.56 o 
   6  12   0      136.09       91.70     79.19 o 
   7  12   0      935.08      968.72    191.51 o 
   8  12   0        4.81       18.20     66.79 o 
   9  12   0       54.04        1.42     78.18 o 
  10  12   0        1.02       87.23     83.01 o 
  11  12   0       23.54       62.72     88.14 o 
  12  12   0      283.27       46.58     95.36 o 
  13  12   0       18.45       30.14    167.37 o 
   1  13   0     1237.17     1111.95     93.51 o 
   2  13   0      543.39      409.95     73.09 o 
   3  13   0      296.55      149.66     85.28 o 
   4  13   0      212.11      144.56     61.79 o 
   5  13   0      402.13      371.20     72.79 o 
   6  13   0      472.29      558.98    103.55 o 
   7  13   0      201.39      200.54     78.67 o 
   8  13   0      340.31      636.28    114.87 o 
   9  13   0      119.47       57.86     85.33 o 
  10  13   0      118.23      119.57    101.80 o 
  11  13   0      109.87        0.00     89.93 o 
  12  13   0        1.75       12.01    102.84 o 
   0  14   0     1102.15     1145.84    110.27 o 
   1  14   0      694.57      703.83     66.15 o 
   2  14   0      388.11      344.94     75.60 o 
   3  14   0      111.34       73.37     59.06 o 
   4  14   0      436.97      384.91     79.08 o 
   5  14   0      649.94      557.52    113.42 o 
   6  14   0       73.57       80.52     74.18 o 
   7  14   0      626.67      766.44    112.79 o 
   8  14   0      204.65      212.94    103.64 o 
   9  14   0      195.34      125.58    123.18 o 
  10  14   0      200.59      299.37    109.75 o 
   1  15   0      968.70     1214.08     87.59 o 
   2  15   0      322.55      204.47     55.87 o 
   3  15   0      800.11      964.57    115.58 o 
   4  15   0      319.27      346.12    108.50 o 
   5  15   0      147.10      135.52     95.92 o 
   6  15   0      565.91      660.35    119.46 o 
   7  15   0        3.73        0.00     79.68 o 
   8  15   0      304.01      249.01    135.53 o 
   0  16   0      668.60      468.77    106.68 o 
   1  16   0       18.30        2.68     58.30 o 
   2  16   0      819.38      815.06     81.63 o 
   3  16   0      228.13      207.90     79.20 o 
   4  16   0      278.53       46.09     92.90 o 
   5  16   0      222.00      123.36     99.46 o 
   6  16   0       13.99      106.12    105.19 o 
 -19   1   1        0.69        0.00     91.00 o 
 -18   1   1        6.19       67.14     86.92 o 
 -17   1   1       16.55       65.74     81.10 o 
 -16   1   1      325.96      281.86     84.74 o 
 -15   1   1      316.49      350.13     86.23 o 
 -14   1   1      257.50       42.40     68.77 o 
 -13   1   1      394.94      533.17     85.04 o 
 -12   1   1        6.70        0.00     47.80 o 
 -11   1   1      401.84      365.62     56.67 o 
 -10   1   1      458.69      319.79     36.03 o 
  -9   1   1      857.85      756.32     42.07 o 
  -8   1   1     4679.53     4422.76     95.38 o 
  -7   1   1      542.77      657.54     51.31 o 
  -6   1   1    11037.18    11283.06    225.57 o 
  -5   1   1    14038.24    14509.01    274.86 o 
  -4   1   1    33201.29    34087.39    879.63 o 
  -3   1   1     6352.85     6497.53    149.16 o 
  -2   1   1     7954.33     8319.60    159.26 o 
  -1   1   1     4450.53     5142.06    115.02 o 
   0   1   1     4377.22     4664.72    192.63 o 
   2   1   1      752.53     1017.95     53.74 o 
   3   1   1     5098.82     5362.50    174.66 o 
   4   1   1     7728.10     7907.99    246.33 o 
   5   1   1      274.75      309.55     34.85 o 
   6   1   1      639.17      696.65     52.56 o 
   7   1   1    12442.12    13659.45    208.06 o 
   8   1   1     2049.54     2190.67     62.87 o 
   9   1   1      346.79      375.24     39.49 o 
  10   1   1      735.68      803.85     45.29 o 
  11   1   1        0.10       23.69     42.63 o 
  12   1   1      214.65      231.44     57.92 o 
  13   1   1       32.29        0.00     61.54 o 
  14   1   1        5.22        0.00     65.36 o 
  15   1   1      134.29       88.69     76.58 o 
  16   1   1       13.88        6.05     73.78 o 
  17   1   1       27.71        0.00     79.14 o 
  18   1   1       63.61        0.00     85.70 o 
 -19   2   1      313.51      252.89    108.71 o 
 -18   2   1      159.49      119.46     88.66 o 
 -17   2   1      657.29      433.04     97.37 o 
 -16   2   1      107.56        0.00     72.11 o 
 -15   2   1     1802.61     1734.90    135.77 o 
 -14   2   1       15.83       99.10    107.98 o 
 -13   2   1     1278.49     1161.59    145.56 o 
 -12   2   1      724.23      661.78    116.27 o 
 -11   2   1      314.69      295.41     68.55 o 
 -10   2   1        5.58        0.00     27.91 o 
  -9   2   1     1253.16     1338.19     71.19 o 
  -8   2   1    13418.12    13699.80    227.01 o 
  -7   2   1    14614.75    15302.71    244.27 o 
  -6   2   1      938.06      897.96     36.77 o 
  -5   2   1     2268.72     2360.87    101.05 o 
  -4   2   1     1268.56     1561.64     74.77 o 
  -3   2   1    17824.84    18602.15    408.96 o 
  -2   2   1      362.33      295.93     32.86 o 
  -1   2   1       16.80       15.15     18.42 o 
   0   2   1     1273.06     1513.88     66.93 o 
   1   2   1       39.31       60.98     21.38 o 
   2   2   1     3615.67     3886.41    137.17 o 
   3   2   1     1892.25     1650.95    147.13 o 
   4   2   1    22796.29    23449.99    640.19 o 
   5   2   1     1800.42     2032.56     60.06 o 
   6   2   1     4496.74     4251.89     94.09 o 
   7   2   1     4367.80     3835.30     88.97 o 
   8   2   1     6002.65     7222.55    141.19 o 
   9   2   1      938.43      911.51     51.54 o 
  10   2   1      461.81      468.75     45.00 o 
  11   2   1     4011.21     4148.10    127.93 o 
  12   2   1        0.64        0.00     45.64 o 
  13   2   1       56.69       17.03    111.35 o 
  14   2   1     1426.71     1465.97    122.96 o 
  15   2   1       66.99       27.56     68.31 o 
  16   2   1      110.66       34.33     76.18 o 
  17   2   1      301.05      111.24     84.65 o 
  18   2   1      373.91      452.36    106.21 o 
 -18   3   1      163.69        0.00     97.62 o 
 -17   3   1       15.14       11.21     73.86 o 
 -16   3   1      317.27      181.95     83.72 o 
 -15   3   1      153.17       20.59     72.49 o 
 -14   3   1     1693.85     1602.01    122.84 o 
 -13   3   1      860.07      818.41     74.60 o 
 -12   3   1      789.11      865.48    113.45 o 
 -11   3   1      881.83      958.86     65.19 o 
 -10   3   1       67.11       22.71     29.33 o 
  -9   3   1      902.89      778.40     57.67 o 
  -8   3   1     4421.17     4645.09     94.88 o 
  -7   3   1     1269.81     1195.24     50.10 o 
  -6   3   1     4340.55     4715.11    109.19 o 
  -5   3   1     9260.95     9186.86    174.18 o 
  -4   3   1     3482.00     3166.94    108.90 o 
  -3   3   1     4298.03     4591.08    115.13 o 
  -2   3   1     8159.40     8781.00    189.58 o 
  -1   3   1    17206.44    18819.77    367.44 o 
   0   3   1     1278.90     1220.83     73.85 o 
   1   3   1    10033.81    10946.36    263.72 o 
   2   3   1        8.36       11.19     31.76 o 
   3   3   1    33433.93    34410.94    917.73 o 
   4   3   1       88.14       84.28     57.61 o 
   5   3   1     1284.43     1230.69     77.14 o 
   6   3   1     2709.61     2877.43     66.40 o 
   7   3   1    18993.52    20054.97    294.36 o 
   8   3   1      479.76      405.98     36.06 o 
   9   3   1      481.96      441.43     40.20 o 
  10   3   1     2581.09     2637.76     85.65 o 
  11   3   1     2830.19     2749.99    124.61 o 
  12   3   1       80.94       50.47     55.11 o 
  13   3   1      308.48      259.15     58.25 o 
  14   3   1     1669.82     1607.92    141.89 o 
  15   3   1     1772.12     1815.16    138.69 o 
  16   3   1       87.13        0.00     75.05 o 
  17   3   1      362.06      576.33    125.43 o 
  18   3   1       98.15       24.26    104.33 o 
 -18   4   1      134.79       44.44     96.82 o 
 -17   4   1      396.93      279.18    165.50 o 
 -16   4   1        0.37       52.28     84.84 o 
 -15   4   1      804.11      878.79    121.94 o 
 -14   4   1      229.87      153.59     61.94 o 
 -13   4   1      151.34      276.04     59.28 o 
 -12   4   1     1234.98     1186.62     83.67 o 
 -11   4   1       55.62       26.89     58.86 o 
 -10   4   1     4574.87     4410.70    113.43 o 
  -9   4   1       85.74       39.09     26.90 o 
  -8   4   1     3612.63     3312.42     77.31 o 
  -7   4   1     8475.18     8871.22    205.12 o 
  -6   4   1      233.77      307.69     35.31 o 
  -5   4   1     4539.73     4793.24    115.60 o 
  -4   4   1     1292.27     1372.05     57.25 o 
  -3   4   1     5301.78     5936.61    129.91 o 
  -2   4   1     2641.42     2605.03     74.10 o 
  -1   4   1     4500.14     4531.38    166.02 o 
   0   4   1   134913.75   137217.38   2472.23 o 
   1   4   1    81561.21    85431.01   1798.26 o 
   2   4   1     1734.61     1876.12     71.22 o 
   3   4   1     1410.82     1650.04     79.86 o 
   4   4   1     9696.39     9413.12    244.95 o 
   5   4   1     2727.24     2966.86     83.02 o 
   6   4   1    16118.56    16569.30    299.31 o 
   7   4   1     3076.50     2983.81     85.05 o 
   8   4   1     3211.90     3258.13     82.31 o 
   9   4   1     1076.47     1221.85     57.01 o 
  10   4   1       40.40       13.03     34.83 o 
  11   4   1     1265.13     1367.15     87.68 o 
  12   4   1      582.93      646.50     72.69 o 
  13   4   1      518.26      573.08     72.74 o 
  14   4   1     2013.94     1916.91    110.92 o 
  15   4   1      262.82      242.54    161.48 o 
  16   4   1     1198.66     1153.28    142.20 o 
  17   4   1        0.15       29.99     98.05 o 
  18   4   1      598.13      606.82    133.31 o 
 -18   5   1      825.88      840.65    250.62 o 
 -17   5   1        0.62        0.00     85.50 o 
 -16   5   1     1430.95     1281.73    147.07 o 
 -15   5   1      267.43      287.85     71.68 o 
 -14   5   1     1439.72     1511.25    132.03 o 
 -13   5   1     3293.44     3682.92    211.18 o 
 -12   5   1     2387.53     2695.04    235.80 o 
 -11   5   1     4332.21     4421.97    126.13 o 
 -10   5   1      450.54      505.22     47.60 o 
  -9   5   1    10698.25    10778.85    205.49 o 
  -8   5   1      234.55      110.05     40.35 o 
  -7   5   1     9193.13     8689.25    181.74 o 
  -6   5   1     1525.79     1906.95     69.75 o 
  -5   5   1        9.44       17.14     21.00 o 
  -4   5   1      670.62      894.32     67.36 o 
  -3   5   1     1865.85     2395.46    216.49 o 
  -2   5   1    15027.91    15314.14    282.99 o 
  -1   5   1     2191.84     2082.50     76.82 o 
   0   5   1     8380.32     8256.80    199.44 o 
   1   5   1    21943.75    20870.44    410.30 o 
   2   5   1      110.79      137.00     31.45 o 
   3   5   1     5938.08     5727.12    150.20 o 
   4   5   1     3690.84     3572.34    129.50 o 
   5   5   1    16230.43    14665.61    268.22 o 
   6   5   1     1751.22     1724.98     68.78 o 
   7   5   1    10647.36    10704.78    216.00 o 
   8   5   1    10664.13    11426.76    212.86 o 
   9   5   1     1701.56     1361.25     59.10 o 
  10   5   1     4101.61     4172.68    106.99 o 
  11   5   1      202.60      191.91     60.70 o 
  12   5   1     4056.60     4113.69    140.76 o 
  13   5   1      421.42      457.90     87.83 o 
  14   5   1     1706.44     1926.68    181.77 o 
  15   5   1     1250.43     1426.05    114.30 o 
  16   5   1      437.47      309.99    101.09 o 
  17   5   1      623.57      522.38    120.17 o 
  18   5   1       26.42        0.00     86.07 o 
 -18   6   1      188.23      227.09    111.57 o 
 -17   6   1      815.66      625.87    134.78 o 
 -16   6   1       59.90       69.27     69.55 o 
 -15   6   1     1114.28     1032.17    117.56 o 
 -14   6   1     1106.61     1018.60     99.15 o 
 -13   6   1      753.84      761.19     85.48 o 
 -12   6   1     1411.77     1549.93    146.77 o 
 -11   6   1      403.83      295.00     67.57 o 
 -10   6   1    12812.29    12752.15    295.31 o 
  -9   6   1       44.81        0.00     36.65 o 
  -8   6   1     7207.05     6899.68    161.29 o 
  -7   6   1     3530.81     3650.14     97.31 o 
  -6   6   1     4165.93     4185.38    116.09 o 
  -5   6   1     4069.69     3680.08     96.89 o 
  -4   6   1      586.29      476.72     46.59 o 
  -3   6   1    26582.94    26395.77    466.67 o 
  -2   6   1      132.41       64.23     28.54 o 
  -1   6   1    12290.83    12389.00    240.62 o 
   0   6   1    10580.93     9944.40    239.99 o 
   1   6   1    32483.67    32180.12    612.65 o 
   2   6   1    46199.36    46076.46    774.17 o 
   3   6   1        1.89        0.00     41.10 o 
   4   6   1     8377.05     7740.92    224.80 o 
   5   6   1      236.10      252.86     44.17 o 
   6   6   1    11673.76    10723.94    214.04 o 
   7   6   1       40.77       25.31     30.89 o 
   8   6   1     3821.72     3429.39    108.76 o 
   9   6   1     5043.38     5019.13    140.22 o 
  10   6   1       16.37        8.15     34.90 o 
  11   6   1     1228.00     1260.33     80.88 o 
  12   6   1      137.33      221.77     56.67 o 
  13   6   1     3004.49     2973.60    139.61 o 
  14   6   1     1671.18     1579.06    158.84 o 
  15   6   1      354.78      294.58     79.25 o 
  16   6   1     1143.23     1112.67    112.26 o 
  17   6   1       11.55       38.22     92.68 o 
 -17   7   1      253.68      253.04    103.09 o 
 -16   7   1     1565.40     1618.30    125.87 o 
 -15   7   1      127.89       63.53     68.98 o 
 -14   7   1     1720.63     1944.12    217.96 o 
 -13   7   1     1680.84     1921.00    110.52 o 
 -12   7   1      662.17      647.61     66.83 o 
 -11   7   1     3504.67     3601.33    115.53 o 
 -10   7   1      681.03      606.79     97.22 o 
  -9   7   1     7638.14     7729.16    167.61 o 
  -8   7   1      112.72       78.57     45.04 o 
  -7   7   1     6993.22     6618.45    141.94 o 
  -6   7   1     6434.87     6370.83    145.31 o 
  -5   7   1     2615.87     2764.67     88.97 o 
  -4   7   1     5319.50     5497.06    175.96 o 
  -3   7   1      604.25      664.16     53.56 o 
  -2   7   1    12549.16    13118.98    263.90 o 
  -1   7   1     8131.90     8245.75    180.66 o 
   0   7   1    17000.85    17440.02    385.88 o 
   1   7   1    33214.71    33762.84    586.24 o 
   2   7   1     2086.20     1943.43     89.47 o 
   3   7   1     3257.94     2854.64    110.16 o 
   4   7   1      123.34      122.97     40.40 o 
   5   7   1    13607.58    12665.76    284.90 o 
   6   7   1     2452.08     2258.02    105.29 o 
   7   7   1     3848.85     3937.24    174.86 o 
   8   7   1     4077.93     3844.38    118.17 o 
   9   7   1       26.20       54.01     40.98 o 
  10   7   1     4358.97     4595.58    156.17 o 
  11   7   1        2.93        0.00     59.29 o 
  12   7   1     4824.08     5086.16    159.78 o 
  13   7   1     1383.91     1381.93    103.73 o 
  14   7   1     1200.27      952.63    128.72 o 
  15   7   1     1649.88     1641.21    126.47 o 
  16   7   1      115.19        0.00     97.70 o 
  17   7   1     1462.42     1361.77    129.41 o 
 -17   8   1     1415.49     1541.41    130.10 o 
 -16   8   1        0.28      116.08     75.00 o 
 -15   8   1     1647.46     1643.52    121.63 o 
 -14   8   1     1712.58     1955.88    128.84 o 
 -13   8   1     2977.89     3019.64    133.48 o 
 -12   8   1     3063.52     2940.53    141.38 o 
 -11   8   1      592.12      514.59     92.53 o 
 -10   8   1     2304.36     2532.55    116.51 o 
  -9   8   1      377.64      385.61     48.73 o 
  -8   8   1     6984.52     7309.38    187.70 o 
  -7   8   1     1094.70     1261.07     78.75 o 
  -6   8   1     6170.47     6221.48    209.47 o 
  -5   8   1     9697.56    10482.84    238.12 o 
  -4   8   1     1789.86     1718.85     87.05 o 
  -3   8   1     7484.99     7512.87    182.10 o 
  -2   8   1      521.82      530.31     52.42 o 
  -1   8   1     7453.62     7711.38    178.91 o 
   0   8   1     2101.58     1974.29    108.68 o 
   1   8   1      263.06      188.91     37.75 o 
   2   8   1    34791.32    34744.67    614.19 o 
   3   8   1       56.89       61.39     35.54 o 
   4   8   1    12804.56    12307.58    266.63 o 
   5   8   1     1519.95     1709.43     86.26 o 
   6   8   1     6298.83     6360.54    195.95 o 
   7   8   1     1677.95     1858.88    105.48 o 
   8   8   1     2687.60     2538.56    123.19 o 
   9   8   1    10547.77    11205.64    242.28 o 
  10   8   1      104.47      100.68     55.93 o 
  11   8   1     3219.70     3182.06    137.35 o 
  12   8   1       15.83        0.00     47.32 o 
  13   8   1     3567.01     3966.61    218.75 o 
  14   8   1      294.13      258.20     74.10 o 
  15   8   1      821.61      966.22    105.64 o 
  16   8   1     1090.44     1252.28    120.12 o 
 -16   9   1      618.24      686.19     98.02 o 
 -15   9   1      186.79      208.41     76.03 o 
 -14   9   1     1479.28     1359.75    102.24 o 
 -13   9   1     1768.74     1720.66    124.76 o 
 -12   9   1      198.61      168.80     85.92 o 
 -11   9   1     2708.00     2780.80    170.03 o 
 -10   9   1        1.26        0.00     68.50 o 
  -9   9   1     4658.91     5177.08    162.06 o 
  -8   9   1      766.00      836.93     76.17 o 
  -7   9   1     5401.09     5743.04    163.43 o 
  -6   9   1     4741.04     4951.70    135.31 o 
  -5   9   1     2158.22     2074.32    103.45 o 
  -4   9   1    18889.13    19353.40    385.06 o 
  -3   9   1        3.46        0.00     33.24 o 
  -2   9   1    10147.02    10223.16    231.62 o 
  -1   9   1     1853.39     1879.62     87.46 o 
   0   9   1     4722.79     4596.16    166.87 o 
   1   9   1     4625.89     4768.07    143.68 o 
   2   9   1     2481.16     2545.18    105.98 o 
   3   9   1    13705.32    14015.98    298.11 o 
   4   9   1      997.73      946.25    117.71 o 
   5   9   1     4239.52     4655.26    166.32 o 
   6   9   1      101.63       94.87     47.87 o 
   7   9   1     5409.14     5421.69    160.47 o 
   8   9   1     8131.87     7914.40    265.40 o 
   9   9   1       19.99        0.00     46.76 o 
  10   9   1     2468.52     2302.43    156.73 o 
  11   9   1       71.48       81.57     77.61 o 
  12   9   1     1281.50     1445.36    194.55 o 
  13   9   1      287.50      385.43     89.05 o 
  14   9   1      802.17      777.14    113.14 o 
  15   9   1      790.46      881.60    103.33 o 
 -15  10   1     1038.15     1065.44    126.31 o 
 -14  10   1      574.85      700.67    100.98 o 
 -13  10   1     1085.58     1555.39    237.41 o 
 -12  10   1     1720.27     1842.99    358.00 o 
 -11  10   1      825.94      702.55    112.49 o 
 -10  10   1     2549.41     2420.53    160.08 o 
  -9  10   1       34.92       55.13     60.44 o 
  -8  10   1     3598.54     3754.40    141.54 o 
  -7  10   1      365.05      302.26     66.11 o 
  -6  10   1     1707.88     1605.17    100.79 o 
  -5  10   1     9512.68     9426.37    235.96 o 
  -4  10   1      446.11      495.92     61.36 o 
  -3  10   1     4132.59     4063.63    144.91 o 
  -2  10   1      548.18      456.47     57.56 o 
  -1  10   1     4833.07     4920.29    145.85 o 
   0  10   1     2355.69     2527.45     80.41 o 
   1  10   1      887.29      861.06     67.43 o 
   2  10   1     4354.85     4116.07    258.37 o 
   3  10   1      390.37      260.78     56.74 o 
   4  10   1     6174.97     6127.05    250.73 o 
   5  10   1       68.64       76.24     53.34 o 
   6  10   1     5453.82     5895.00    197.75 o 
   7  10   1     4805.69     5168.32    163.48 o 
   8  10   1      730.84      672.37     76.24 o 
   9  10   1     4390.91     4962.71    168.10 o 
  10  10   1        0.92       38.96     75.47 o 
  11  10   1     3620.23     3987.97    208.14 o 
  12  10   1      323.09      139.15    146.27 o 
  13  10   1      891.03      969.64    109.07 o 
  14  10   1      608.40      584.29    107.52 o 
  15  10   1      243.89      262.27    101.87 o 
 -14  11   1     1093.23     1067.07    225.64 o 
 -13  11   1      892.78      797.79    196.36 o 
 -12  11   1      654.66      673.65    117.50 o 
 -11  11   1     2386.12     2634.93    302.09 o 
 -10  11   1      188.10      155.47     81.51 o 
  -9  11   1     3804.12     3999.27    174.21 o 
  -8  11   1      107.56       49.14     55.05 o 
  -7  11   1     3749.02     3873.10    172.66 o 
  -6  11   1     2026.54     2013.33    161.90 o 
  -5  11   1      201.31       95.33     68.58 o 
  -4  11   1     3572.87     3618.40    146.37 o 
  -3  11   1       14.99       27.09     47.04 o 
  -2  11   1     4152.56     4534.56    166.23 o 
  -1  11   1      120.90       97.49     45.63 o 
   0  11   1     2493.65     2646.13     95.20 o 
   1  11   1     2730.15     2714.67    162.84 o 
   2  11   1     1236.29     1387.56    111.74 o 
   3  11   1    11102.79    10402.19    304.50 o 
   4  11   1     1894.29     1557.56    102.22 o 
   5  11   1     1607.20     1584.81    117.29 o 
   6  11   1      254.78      247.75     67.40 o 
   7  11   1     4193.20     3916.73    267.18 o 
   8  11   1     5314.10     5479.52    180.66 o 
   9  11   1      823.50      963.70    129.73 o 
  10  11   1     3805.26     3456.31    196.50 o 
  11  11   1       33.45       94.65    109.03 o 
  12  11   1     1149.40     1248.02    189.17 o 
  13  11   1      204.70       43.64    145.26 o 
  14  11   1      591.98      661.64    109.08 o 
 -13  12   1      487.40      499.23    186.60 o 
 -12  12   1     1053.09     1059.41    137.75 o 
 -11  12   1        8.53        0.00     86.22 o 
 -10  12   1     2047.24     2113.90    253.71 o 
  -9  12   1      177.68      127.75     86.63 o 
  -8  12   1     4143.73     4142.30    218.10 o 
  -7  12   1     1705.41     1797.77    131.79 o 
  -6  12   1      629.74      640.31     78.30 o 
  -5  12   1     1083.29     1156.35     95.99 o 
  -4  12   1      149.72      147.09     68.43 o 
  -3  12   1     8667.94     8728.49    234.35 o 
  -2  12   1       11.83        0.00     44.66 o 
  -1  12   1     6408.95     6707.90    194.30 o 
   0  12   1      965.02     1122.20     67.26 o 
   1  12   1     1277.67     1401.60    132.51 o 
   2  12   1     2758.27     2658.45    128.74 o 
   3  12   1       97.69       95.13     54.78 o 
   4  12   1     5054.58     5406.50    190.65 o 
   5  12   1      237.68      290.14     74.02 o 
   6  12   1     1388.08     1563.71    125.67 o 
   7  12   1     1559.20     1447.57    124.63 o 
   8  12   1     1716.47     1528.29    109.61 o 
   9  12   1     1411.39     1484.73    127.45 o 
  10  12   1       59.65      108.24    101.50 o 
  11  12   1     1072.48      951.33    129.86 o 
  12  12   1      180.20      196.28    105.81 o 
  13  12   1      396.35      312.91    176.84 o 
 -12  13   1      537.23      480.97    119.08 o 
 -11  13   1     1024.99     1063.44    190.50 o 
 -10  13   1        1.56       32.52     90.69 o 
  -9  13   1     1410.37     1853.15    208.83 o 
  -8  13   1      220.07      150.68     77.61 o 
  -7  13   1     1428.70     1536.79    150.93 o 
  -6  13   1     1269.85     1642.60    118.94 o 
  -5  13   1      628.62      652.50     84.31 o 
  -4  13   1     1246.57     1090.57     98.10 o 
  -3  13   1       56.14       58.99     53.95 o 
  -2  13   1     1305.02     1189.12     96.77 o 
  -1  13   1      112.59       83.09     42.12 o 
   0  13   1     3022.94     3104.10    112.60 o 
   1  13   1     1623.94     1802.22     84.64 o 
   2  13   1      228.92      307.83     66.16 o 
   3  13   1     1931.79     2203.34    127.98 o 
   4  13   1     1163.10     1001.95    107.65 o 
   5  13   1     2255.74     2204.60    169.93 o 
   6  13   1      278.45      305.64     94.02 o 
   7  13   1      983.72     1194.36    233.37 o 
   8  13   1      831.29      874.29    130.52 o 
   9  13   1      278.89      339.68    103.97 o 
  10  13   1     1180.22     1120.05    178.53 o 
  11  13   1       55.85       54.22     94.23 o 
  12  13   1      703.89      767.49    136.12 o 
 -10  14   1      714.53      764.63    126.96 o 
  -9  14   1       10.55        0.00    110.43 o 
  -8  14   1     1022.32      755.67    134.45 o 
  -7  14   1      367.89      313.02     88.76 o 
  -6  14   1      896.76      870.09    108.34 o 
  -5  14   1      307.95      328.99     73.97 o 
  -4  14   1      371.22      303.09     73.84 o 
  -3  14   1     1089.43     1004.33     97.55 o 
  -2  14   1       33.51       11.26     57.95 o 
  -1  14   1      459.27      466.76     75.74 o 
   0  14   1      382.18      359.89     58.05 o 
   1  14   1      368.00      369.36     57.85 o 
   2  14   1      896.73      910.27     93.39 o 
   3  14   1        1.12        0.00     54.07 o 
   4  14   1      884.96     1035.70    119.09 o 
   5  14   1      262.42       56.91     70.40 o 
   6  14   1      896.85      943.59    114.44 o 
   7  14   1      403.61      179.19     82.14 o 
   8  14   1      392.03      527.88    101.16 o 
   9  14   1      757.71      750.23    234.97 o 
  10  14   1        4.72        0.00     94.91 o 
  -9  15   1      216.01        0.00    176.55 o 
  -8  15   1      136.65       88.44    200.95 o 
  -7  15   1      399.54      336.48    148.18 o 
  -6  15   1      178.54      204.65     82.06 o 
  -5  15   1      297.50      293.28     81.13 o 
  -4  15   1      588.80      617.80     93.07 o 
  -3  15   1        1.94        8.71     65.95 o 
  -2  15   1      893.03      985.05     78.76 o 
  -1  15   1       34.70       72.34     55.04 o 
   0  15   1      228.44      190.84     78.61 o 
   1  15   1      289.71      269.97     60.71 o 
   2  15   1       13.95        0.00     47.87 o 
   3  15   1      652.65      762.72    105.00 o 
   4  15   1       57.13        9.82     72.93 o 
   5  15   1      454.30      470.27     99.57 o 
   6  15   1      227.59      263.40     90.08 o 
   7  15   1      116.88      103.37     85.69 o 
   8  15   1      176.99      279.07    120.55 o 
  -6  16   1      137.57      108.05    100.56 o 
  -5  16   1      145.22      117.06     96.53 o 
  -4  16   1      162.93       10.15     72.92 o 
  -3  16   1      189.21      246.45     86.51 o 
  -2  16   1      171.00      131.06     60.96 o 
  -1  16   1      212.84      139.50     63.59 o 
   0  16   1       94.65       24.07     57.93 o 
   1  16   1       74.09      208.52     62.46 o 
   2  16   1      237.56      242.33     64.95 o 
   3  16   1        8.35       17.09     80.94 o 
   4  16   1      446.44      268.64     95.49 o 
   5  16   1      212.31      489.22    120.62 o 
   6  16   1      120.86      107.37    104.29 o 
 -19   0   2        0.77       21.50    106.19 o 
 -18   0   2     1008.34      908.03    144.28 o 
 -17   0   2      314.88      139.36    150.57 o 
 -16   0   2     2125.17     2606.38    246.31 o 
 -15   0   2     2768.79     3290.10    373.06 o 
 -14   0   2      137.83       43.57     82.58 o 
 -13   0   2     8096.69     8572.83    314.48 o 
 -12   0   2      804.91      784.30    131.05 o 
 -11   0   2    13338.49    13549.05    945.78 o 
 -10   0   2     4392.64     4603.93    149.85 o 
  -9   0   2    20020.34    20610.29    458.32 o 
  -8   0   2    19966.44    19065.87    519.55 o 
  -7   0   2      463.85      498.61     53.02 o 
  -6   0   2    31614.60    31396.21    798.88 o 
  -5   0   2    11072.18    11271.67    306.31 o 
  -4   0   2   132103.08   133879.84   2779.37 o 
  -2   0   2     6595.01     6021.29    164.63 o 
  -1   0   2   140458.30   130654.56   3303.33 o 
   0   0   2    43329.72    47540.63   1723.90 o 
   1   0   2   139965.59   135961.69   4861.66 o 
   2   0   2        5.65        0.00     35.88 o 
   3   0   2    33753.77    34194.39   1282.38 o 
   4   0   2     7940.66     7752.07    238.73 o 
   5   0   2      185.60      330.38     84.40 o 
   6   0   2    47506.18    49000.79   1252.02 o 
   7   0   2     1512.31     1819.48    115.26 o 
   8   0   2     2135.19     2020.18     98.96 o 
   9   0   2        7.72       74.33     47.05 o 
  10   0   2    11240.56    11620.35    349.29 o 
  11   0   2     6793.76     6561.51    213.96 o 
  12   0   2      831.07      882.14     91.41 o 
  13   0   2     6086.64     6232.39    216.94 o 
  14   0   2      170.57      109.23     73.89 o 
  15   0   2     8632.01     8650.64    345.23 o 
  16   0   2      136.16      174.37    102.48 o 
  17   0   2     1331.54     1424.42    168.53 o 
  18   0   2     1943.12     2554.78    219.47 o 
 -19   1   2     1002.62     1190.36    140.60 o 
 -18   1   2       46.07        0.00     81.29 o 
 -17   1   2     2497.51     2567.38    213.54 o 
 -16   1   2     2101.07     1859.41    149.74 o 
 -15   1   2     1141.47     1389.74    119.73 o 
 -14   1   2     4855.94     4761.75    193.77 o 
 -13   1   2     1562.54     1673.49    116.52 o 
 -12   1   2    12288.39    12922.19    288.96 o 
 -11   1   2       52.62       48.27     39.03 o 
 -10   1   2    12710.75    13785.02    230.50 o 
  -9   1   2     4509.61     4295.46     93.45 o 
  -8   1   2     4671.33     5229.09    117.49 o 
  -7   1   2    10682.16    10814.71    194.17 o 
  -6   1   2        2.79        9.00     25.92 o 
  -5   1   2    17087.63    17322.34    318.49 o 
  -4   1   2     6983.80     6615.51    130.68 o 
  -3   1   2    26976.98    30730.56    499.77 o 
  -2   1   2     6348.40     7609.29    146.13 o 
   0   1   2   105131.20   108132.84   3324.36 o 
   1   1   2    13338.47    13866.90    382.85 o 
   2   1   2    33799.46    34196.11   1270.89 o 
   3   1   2    28300.23    27234.32    784.87 o 
   4   1   2     4582.35     4336.19    140.50 o 
   5   1   2    13122.64    12860.61    260.45 o 
   6   1   2     3043.62     2795.16     72.01 o 
   7   1   2    36447.53    37688.87    561.51 o 
   8   1   2       37.50       22.03     25.74 o 
   9   1   2    14070.18    13443.08    238.25 o 
  10   1   2     5579.08     5273.84    105.50 o 
  11   1   2     3215.06     3538.58    135.11 o 
  12   1   2     9468.51     9604.57    240.81 o 
  13   1   2     3067.18     3161.50    134.57 o 
  14   1   2     6135.52     6157.78    228.22 o 
  15   1   2       34.93        0.00     70.87 o 
  16   1   2     3096.21     3080.22    246.67 o 
  17   1   2      453.11      760.16    115.89 o 
  18   1   2      355.86      227.58    117.11 o 
 -19   2   2       26.82        0.00     90.35 o 
 -18   2   2     1928.01     2251.17    188.76 o 
 -17   2   2      362.91      325.04     89.73 o 
 -16   2   2     2174.58     2148.90    152.27 o 
 -15   2   2     3687.82     3497.61    175.65 o 
 -14   2   2     1076.85     1016.88    106.40 o 
 -13   2   2     2933.44     2832.78    156.87 o 
 -12   2   2      679.05      728.10     91.78 o 
 -11   2   2     9336.61     9584.53    222.11 o 
 -10   2   2     3336.93     3111.77     94.57 o 
  -9   2   2     6597.15     6937.85    133.53 o 
  -8   2   2     4113.72     4014.56    137.80 o 
  -7   2   2     3771.03     4498.22     91.87 o 
  -6   2   2    23305.11    23590.91    352.15 o 
  -5   2   2     2824.05     2972.39    107.98 o 
  -4   2   2     1910.89     1725.82     52.74 o 
  -3   2   2    39524.11    42773.11    780.10 o 
  -2   2   2    11197.77     9493.45    191.14 o 
  -1   2   2    42056.50    43424.33    914.08 o 
   0   2   2     6734.94     6159.05    197.37 o 
   1   2   2    33291.75    33266.30    875.20 o 
   2   2   2      487.17      692.40     59.60 o 
   3   2   2    18564.59    17349.62    489.60 o 
   4   2   2     9371.30     9551.57    417.13 o 
   5   2   2     5138.25     5054.66    101.06 o 
   6   2   2    24167.20    23161.68    357.70 o 
   7   2   2      522.59      667.15     43.04 o 
   8   2   2    18209.33    17661.19    290.87 o 
   9   2   2     2026.62     1911.10     71.27 o 
  10   2   2    11294.40    11456.98    213.89 o 
  11   2   2     6862.04     6713.09    148.98 o 
  12   2   2      853.72      818.95     70.73 o 
  13   2   2     1880.71     1805.50    127.38 o 
  14   2   2       56.22        0.00     88.98 o 
  15   2   2     5462.81     4889.44    211.22 o 
  16   2   2      699.19      614.89    102.52 o 
  17   2   2     1019.52      947.46    145.91 o 
  18   2   2     1076.91     1083.94    196.45 o 
 -19   3   2      959.00      732.15    149.09 o 
 -18   3   2       60.66        6.00     95.65 o 
 -17   3   2     1055.82      777.69    129.10 o 
 -16   3   2      558.51      563.17    231.12 o 
 -15   3   2     1920.72     1914.75    140.10 o 
 -14   3   2     4102.24     4182.77    181.10 o 
 -13   3   2       74.34        1.51     56.97 o 
 -12   3   2     4157.17     4259.71    139.20 o 
 -11   3   2     1437.46     1415.00     84.77 o 
 -10   3   2     4941.21     4966.76    126.65 o 
  -9   3   2     7923.10     7999.87    141.67 o 
  -8   3   2     5576.37     5530.69    105.29 o 
  -7   3   2    32954.57    33054.18    454.17 o 
  -6   3   2     1535.15     1586.12     57.38 o 
  -5   3   2    34043.27    34354.49    475.28 o 
  -4   3   2     4701.49     5055.13    122.29 o 
  -3   3   2    30972.04    31239.26    586.81 o 
  -2   3   2     1465.34     1283.52     53.30 o 
  -1   3   2     1081.96     1287.08     61.30 o 
   0   3   2    25463.70    26282.09    614.97 o 
   1   3   2     8013.39     8153.89    256.98 o 
   2   3   2    21420.62    20543.05    573.23 o 
   3   3   2       35.09        3.69     29.57 o 
   4   3   2     1907.51     1918.23    160.15 o 
   5   3   2     5278.09     4955.27     98.84 o 
   6   3   2      989.86      919.97     55.65 o 
   7   3   2    16272.25    15915.69    244.15 o 
   8   3   2      313.07      377.10     37.31 o 
   9   3   2     5172.09     5164.59    112.41 o 
  10   3   2     6144.13     6035.07    138.55 o 
  11   3   2     3789.28     3702.97    131.63 o 
  12   3   2     3375.59     3493.05    133.56 o 
  13   3   2      678.07      610.27     72.69 o 
  14   3   2     2665.86     2818.01    164.98 o 
  15   3   2        4.18        0.00     68.02 o 
  16   3   2     2901.79     2995.88    311.11 o 
  17   3   2     1446.11     1475.82    330.00 o 
  18   3   2      479.93      450.16    125.53 o 
 -18   4   2     1826.80     1462.81    167.06 o 
 -17   4   2      114.57      117.52     97.13 o 
 -16   4   2     2962.22     2584.94    187.57 o 
 -15   4   2     3620.44     3858.60    149.00 o 
 -14   4   2      472.44      592.91     73.04 o 
 -13   4   2     2300.82     2684.67    117.67 o 
 -12   4   2      474.53      416.51     95.63 o 
 -11   4   2     5293.55     5660.44    253.68 o 
 -10   4   2     1705.31     1990.27     74.96 o 
  -9   4   2     1772.37     1808.06     66.12 o 
  -8   4   2     5109.53     5588.65    106.23 o 
  -7   4   2       48.44        0.00     23.64 o 
  -6   4   2    19010.68    18246.43    272.99 o 
  -5   4   2      831.35      784.94     42.09 o 
  -4   4   2    14063.39    13782.86    254.40 o 
  -3   4   2    10842.15    10397.60    199.74 o 
  -2   4   2     3329.56     3556.33    108.57 o 
  -1   4   2     9221.53     9671.10    216.57 o 
   0   4   2     6144.60     6428.50    246.63 o 
   1   4   2   119827.62   114373.73   2022.39 o 
   2   4   2      582.14      544.88     50.24 o 
   3   4   2    10690.17    10228.03    259.28 o 
   4   4   2    21647.07    21175.55    408.57 o 
   5   4   2     8225.71     7949.99    164.06 o 
   6   4   2     5981.39     5883.44    136.87 o 
   7   4   2     1317.10     1393.49     52.78 o 
   8   4   2    36491.54    36144.48    508.79 o 
   9   4   2     3037.57     2880.32    117.05 o 
  10   4   2     1420.80     1256.79     66.38 o 
  11   4   2     1214.59     1142.68     74.38 o 
  12   4   2     1141.34     1249.37     81.24 o 
  13   4   2     2580.15     2713.43    122.55 o 
  14   4   2      627.86      583.37     83.09 o 
  15   4   2     1393.67     1606.09    159.83 o 
  16   4   2      884.09      734.59    131.41 o 
  17   4   2      493.58      573.98    154.73 o 
  18   4   2      158.78      213.61    109.68 o 
 -18   5   2        8.27        0.00     92.84 o 
 -17   5   2     1423.93     1488.95    163.35 o 
 -16   5   2      168.86       41.68     82.20 o 
 -15   5   2      844.84      797.39     91.06 o 
 -14   5   2     3400.98     3590.32    154.74 o 
 -13   5   2      144.69      107.53    106.41 o 
 -12   5   2     2939.52     3142.48    133.53 o 
 -11   5   2       75.75        0.00     42.71 o 
 -10   5   2     1950.36     1847.93     71.79 o 
  -9   5   2     3748.77     3959.92    106.11 o 
  -8   5   2     3433.77     3523.92     87.35 o 
  -7   5   2     8089.99     7663.37    150.85 o 
  -6   5   2      261.74      366.07     34.34 o 
  -5   5   2    15339.12    16048.77    244.93 o 
  -4   5   2     3269.29     3435.12     96.45 o 
  -3   5   2     3813.86     3521.92     96.27 o 
  -2   5   2     9885.25     9349.15    188.34 o 
  -1   5   2    21479.31    21355.88    374.94 o 
   0   5   2     6789.34     6892.20    183.56 o 
   1   5   2      258.81      258.91     44.67 o 
   2   5   2     8193.13     8467.08    224.39 o 
   3   5   2     1858.02     2070.18    122.62 o 
   4   5   2    20827.96    21236.30    493.69 o 
   5   5   2    17855.52    17522.93    313.92 o 
   6   5   2       20.67       43.93     29.17 o 
   7   5   2     5638.09     5218.56    132.04 o 
   8   5   2       53.96       31.60     27.54 o 
   9   5   2     8300.13     8722.39    163.51 o 
  10   5   2      965.75     1004.05     61.64 o 
  11   5   2     1443.21     1452.32     88.59 o 
  12   5   2     2209.00     2478.98    189.28 o 
  13   5   2       58.07       86.68     61.40 o 
  14   5   2     1549.09     1479.86    129.17 o 
  15   5   2       52.94      113.48     69.15 o 
  16   5   2      920.24      775.16    125.54 o 
  17   5   2      560.88      521.62    121.43 o 
 -18   6   2      346.61      316.30    117.41 o 
 -17   6   2       11.52        0.00    107.37 o 
 -16   6   2      541.41      638.56    154.98 o 
 -15   6   2      134.04      217.83     75.63 o 
 -14   6   2        9.61       54.97     62.24 o 
 -13   6   2     1873.52     1887.41    229.34 o 
 -12   6   2        5.72       42.56     49.78 o 
 -11   6   2     1840.81     1785.42    112.78 o 
 -10   6   2     1345.11     1449.34     90.80 o 
  -9   6   2      812.25      803.32     55.53 o 
  -8   6   2     4662.27     4796.00    118.88 o 
  -7   6   2       18.96       35.22     27.35 o 
  -6   6   2     6462.13     6429.11    158.56 o 
  -5   6   2     2022.10     1775.00     67.92 o 
  -4   6   2    21395.02    21833.77    397.29 o 
  -3   6   2     3866.60     3787.93    107.07 o 
  -2   6   2     8239.01     8867.77    232.65 o 
  -1   6   2       37.60        0.00     21.69 o 
   0   6   2     3679.82     3353.71    155.84 o 
   1   6   2     6872.15     6364.76    161.60 o 
   2   6   2     3424.04     3418.35    111.60 o 
   3   6   2     2823.42     2768.71    117.89 o 
   4   6   2     4260.28     4299.40    196.87 o 
   5   6   2     5763.10     5786.19    158.83 o 
   6   6   2     1132.61     1044.08     76.28 o 
   7   6   2      190.58      416.75     46.93 o 
   8   6   2     2638.60     2624.89     97.79 o 
   9   6   2     2330.23     2416.56    156.67 o 
  10   6   2      810.57      848.93     60.36 o 
  11   6   2     3864.61     3742.80    193.01 o 
  12   6   2      272.82      352.72     61.33 o 
  13   6   2     3601.10     3384.65    150.76 o 
  14   6   2       16.54        0.00     65.23 o 
  15   6   2      683.33      842.97    102.75 o 
  16   6   2      211.85      199.32     83.54 o 
  17   6   2      509.73      741.06    133.80 o 
 -17   7   2      369.93      391.10     91.68 o 
 -16   7   2       70.83       69.94     73.08 o 
 -15   7   2      308.39      287.25     78.85 o 
 -14   7   2      157.38      116.06    126.51 o 
 -13   7   2      389.72      494.84     71.20 o 
 -12   7   2      961.11      776.48    125.98 o 
 -11   7   2       30.47      149.84     58.59 o 
 -10   7   2     2754.98     2982.41    181.35 o 
  -9   7   2      685.85      764.41     75.01 o 
  -8   7   2      734.31      786.19     53.81 o 
  -7   7   2        7.66        0.00     25.57 o 
  -6   7   2      663.65      731.01     62.28 o 
  -5   7   2     1473.98     1458.24     76.31 o 
  -4   7   2      533.73      573.24     53.10 o 
  -3   7   2      295.05      192.33     48.17 o 
  -2   7   2     3210.56     2929.70     96.62 o 
  -1   7   2     9354.96    10309.96    300.10 o 
   0   7   2     3608.35     3871.11    135.42 o 
   1   7   2    15142.13    15587.14    302.71 o 
   2   7   2     1639.30     1354.52     71.52 o 
   3   7   2      514.08      650.95     69.05 o 
   4   7   2     3780.29     3528.39    164.99 o 
   5   7   2     3530.06     3665.95    126.79 o 
   6   7   2     1934.69     1900.28    117.46 o 
   7   7   2     1447.76     1532.98     72.24 o 
   8   7   2      274.69      279.51     45.99 o 
   9   7   2     1417.54     1412.65     92.70 o 
  10   7   2      152.37      167.31     64.18 o 
  11   7   2     1372.23     1432.63    130.11 o 
  12   7   2     1964.19     1958.72    104.10 o 
  13   7   2      214.04      317.06     72.19 o 
  14   7   2      169.32      276.48    125.39 o 
  15   7   2        5.40        0.00     69.18 o 
  16   7   2      170.05      115.44     80.90 o 
 -17   8   2       30.94       21.78     79.46 o 
 -16   8   2        5.83       98.65     76.46 o 
 -15   8   2        0.63        0.00     67.22 o 
 -14   8   2        2.71        0.00     60.93 o 
 -13   8   2      509.17      612.12    119.95 o 
 -12   8   2        0.12        2.97     62.30 o 
 -11   8   2     1400.65     1544.73     99.96 o 
 -10   8   2     1010.06     1248.57     87.83 o 
  -9   8   2      105.82      104.58     38.56 o 
  -8   8   2     1611.34     1715.43     90.89 o 
  -7   8   2      766.94      711.69     58.94 o 
  -6   8   2       16.35       14.42     32.66 o 
  -5   8   2       33.87       27.78     33.75 o 
  -4   8   2     1302.02     1220.16     76.71 o 
  -3   8   2        4.44        1.31     30.37 o 
  -2   8   2     8797.04     8451.15    195.42 o 
  -1   8   2    10755.58    10218.87    220.91 o 
   0   8   2     2461.65     2651.92    114.89 o 
   1   8   2     3907.00     4108.66    121.24 o 
   2   8   2     6223.15     6640.42    170.43 o 
   3   8   2     4865.05     4745.75    153.81 o 
   4   8   2      608.40      633.28     77.67 o 
   5   8   2        7.72       13.89     40.48 o 
   6   8   2        5.34       44.52     44.59 o 
   7   8   2       43.92       91.37     52.99 o 
   8   8   2      195.27      138.89     56.31 o 
   9   8   2       85.72       67.94     41.66 o 
  10   8   2      465.47      445.94     67.97 o 
  11   8   2      608.60      609.47     88.13 o 
  12   8   2        1.54        0.00     48.59 o 
  13   8   2      100.06      268.72     70.23 o 
  14   8   2       32.94       38.38     66.16 o 
  15   8   2       68.24       54.68     74.72 o 
  16   8   2        9.42       96.92     79.53 o 
 -16   9   2        0.50        0.00     70.06 o 
 -15   9   2      113.02       51.05     67.51 o 
 -14   9   2       11.10        0.00     59.83 o 
 -13   9   2        8.21       13.46     62.00 o 
 -12   9   2      112.23       49.63     81.20 o 
 -11   9   2       45.22       54.14     80.06 o 
 -10   9   2      165.42      250.23     81.12 o 
  -9   9   2       57.07        0.00     61.78 o 
  -8   9   2      124.79       31.60     54.17 o 
  -7   9   2      181.24      121.36     45.50 o 
  -6   9   2      460.58      637.90     60.00 o 
  -5   9   2      402.88      554.35     62.72 o 
  -4   9   2      265.77      150.45     72.54 o 
  -3   9   2      197.25      282.61     50.29 o 
  -2   9   2      187.39      250.74     49.37 o 
  -1   9   2      176.80      118.01     38.69 o 
   0   9   2     2042.27     2228.99     79.34 o 
   1   9   2      512.39      515.84     54.73 o 
   2   9   2        2.34        4.05     39.30 o 
   3   9   2       17.32        0.00     37.23 o 
   4   9   2      338.83      316.02     59.44 o 
   5   9   2       16.92       58.11     40.89 o 
   6   9   2        2.67        0.00     44.11 o 
   7   9   2        7.04        0.00     49.61 o 
   8   9   2     2337.96     2517.60    130.15 o 
   9   9   2      282.34      175.92     78.23 o 
  10   9   2        3.05        0.00     79.19 o 
  11   9   2      371.54      460.91    101.87 o 
  12   9   2      189.88      105.11     65.77 o 
  13   9   2       19.72      134.18     84.49 o 
  14   9   2      144.46      249.03     92.41 o 
  15   9   2       23.82        7.12    123.44 o 
 -15  10   2        0.52       78.91     85.49 o 
 -14  10   2      229.13      411.55    117.56 o 
 -13  10   2       96.17      178.28    150.72 o 
 -12  10   2      125.27       98.45     87.13 o 
 -11  10   2        0.19        0.00     79.15 o 
 -10  10   2      104.54      142.84     82.73 o 
  -9  10   2        8.79        0.00     57.20 o 
  -8  10   2       12.95       37.46     50.43 o 
  -7  10   2      602.97      621.71     92.33 o 
  -6  10   2      214.80      195.28     53.77 o 
  -5  10   2       49.03       30.73     46.04 o 
  -4  10   2       13.50        8.11     41.94 o 
  -3  10   2       15.82        0.00     46.66 o 
  -2  10   2      729.17      748.40     81.19 o 
  -1  10   2     1084.31     1160.59     75.93 o 
   0  10   2       97.42       92.42     31.53 o 
   1  10   2      118.17      127.75     50.32 o 
   2  10   2      427.18      439.03     56.46 o 
   3  10   2      100.31      109.14     47.69 o 
   4  10   2       42.03       89.76     51.72 o 
   5  10   2      224.58      152.80     78.15 o 
   6  10   2      708.78      889.24     77.39 o 
   7  10   2      757.55      859.81     80.01 o 
   8  10   2        8.64        0.00     48.68 o 
   9  10   2       41.45        0.00     50.36 o 
  10  10   2      258.00      424.28     96.87 o 
  11  10   2        3.10       85.53     93.92 o 
  12  10   2       14.76        7.46     63.11 o 
  13  10   2        4.21        2.90     79.06 o 
  14  10   2       17.14       48.60    102.63 o 
 -14  11   2       31.10        0.00    155.31 o 
 -13  11   2       22.52      151.29    159.33 o 
 -12  11   2       68.92       67.17     85.99 o 
 -11  11   2       12.09       16.49     82.00 o 
 -10  11   2      413.56      255.26     91.39 o 
  -9  11   2      283.47      308.33    102.85 o 
  -8  11   2      105.22        5.37     54.41 o 
  -7  11   2     1157.34     1177.79     96.30 o 
  -6  11   2      268.03      240.40     61.45 o 
  -5  11   2        2.39        0.00     47.13 o 
  -4  11   2       82.88       45.37     48.50 o 
  -3  11   2      119.43        0.00     45.15 o 
  -2  11   2        8.16        0.00     47.57 o 
  -1  11   2        0.23        0.00     39.37 o 
   0  11   2       91.98      131.39     36.82 o 
   1  11   2      524.44      690.05     88.76 o 
   2  11   2     1122.03     1208.79     87.93 o 
   3  11   2     1415.42     1742.90    118.09 o 
   4  11   2      843.57      763.16     89.99 o 
   5  11   2        4.12        0.00     52.81 o 
   6  11   2      637.08      695.44     90.90 o 
   7  11   2      356.77      555.42     83.75 o 
   8  11   2        2.59        0.00     56.34 o 
   9  11   2      117.95      117.57     63.56 o 
  10  11   2      128.93       51.81     83.95 o 
  11  11   2       33.60       51.86     87.91 o 
  12  11   2       95.94       32.87    108.10 o 
  13  11   2       28.73        0.00     96.17 o 
  14  11   2       31.63      128.37    216.89 o 
 -13  12   2      599.52      603.72    194.93 o 
 -12  12   2        3.76        0.00     89.60 o 
 -11  12   2       83.19      123.24     92.39 o 
 -10  12   2       33.31       84.70     85.57 o 
  -9  12   2      294.64      218.67    119.21 o 
  -8  12   2      301.63      183.30     71.28 o 
  -7  12   2      143.63       92.25     58.00 o 
  -6  12   2      109.32       14.62     52.79 o 
  -5  12   2      414.22      301.53     66.50 o 
  -4  12   2        5.05        5.59     58.49 o 
  -3  12   2       78.21       89.43     53.49 o 
  -2  12   2     1129.73     1170.22    110.82 o 
  -1  12   2     1062.94     1197.13     76.88 o 
   0  12   2       13.36       29.26     37.75 o 
   1  12   2      176.84      232.49     56.07 o 
   2  12   2      943.52      904.82    131.37 o 
   3  12   2     1396.88     1367.10    119.30 o 
   4  12   2        2.16        0.00     53.67 o 
   5  12   2      162.47      106.86     63.79 o 
   6  12   2      127.92       58.53     62.24 o 
   7  12   2      134.57       71.57     68.57 o 
   8  12   2      104.70      186.69     67.82 o 
   9  12   2        0.56        0.00     66.26 o 
  10  12   2       95.21       49.91     95.87 o 
  11  12   2       78.96      110.06     92.10 o 
  12  12   2       22.14       71.80    124.11 o 
 -12  13   2      148.24        0.00     98.06 o 
 -11  13   2      130.14      184.21    102.15 o 
 -10  13   2      370.82      337.49    105.33 o 
  -9  13   2      289.12      329.33    145.55 o 
  -8  13   2      274.73      280.85     98.67 o 
  -7  13   2     1057.87     1112.95    110.93 o 
  -6  13   2      227.77      242.06     67.86 o 
  -5  13   2     1131.67      856.17     93.02 o 
  -4  13   2      560.69      471.86     74.31 o 
  -3  13   2      286.13      144.10     59.97 o 
  -2  13   2       47.56       66.87     52.71 o 
  -1  13   2      448.31      335.72     74.70 o 
   0  13   2     1552.82     1641.48     84.21 o 
   1  13   2        3.09        0.00     38.96 o 
   2  13   2      703.95      717.58     82.11 o 
   3  13   2        1.68        0.00     58.29 o 
   4  13   2      455.45      379.48     80.27 o 
   5  13   2       20.44       23.83     65.14 o 
   6  13   2      112.24      241.36     77.91 o 
   7  13   2      109.56       62.89     73.09 o 
   8  13   2       39.16       40.30     74.46 o 
   9  13   2      391.35      440.40    108.85 o 
  10  13   2      102.19      255.85    103.16 o 
  11  13   2      197.63      207.14    104.19 o 
 -11  14   2      166.44       75.98    110.60 o 
 -10  14   2       50.89       83.03     95.78 o 
  -9  14   2      456.22      620.86    149.03 o 
  -8  14   2      579.03      516.68    143.72 o 
  -7  14   2      204.89      245.03     86.16 o 
  -6  14   2      354.37      249.37     75.33 o 
  -5  14   2       72.15       29.57     63.11 o 
  -4  14   2      511.59      445.70     80.89 o 
  -3  14   2      461.33      349.57     73.49 o 
  -2  14   2      282.05      269.16     71.07 o 
  -1  14   2      741.26      735.37     68.82 o 
   0  14   2        0.30        1.90     45.62 o 
   1  14   2     1523.99     1544.67     88.67 o 
   2  14   2       57.27      104.73     45.18 o 
   3  14   2      587.15      569.31     90.54 o 
   4  14   2       77.31      126.96     70.92 o 
   5  14   2      371.63      432.68    149.34 o 
   6  14   2      648.16      382.51    134.58 o 
   7  14   2       47.65       75.94     76.83 o 
   8  14   2      663.44      761.54    111.75 o 
   9  14   2       34.47      111.63    124.74 o 
  10  14   2      445.60      577.78    164.79 o 
  -9  15   2      242.02      242.85    142.09 o 
  -8  15   2      180.55      116.40    125.99 o 
  -7  15   2      877.25     1071.78    160.52 o 
  -6  15   2       85.64       39.87     73.69 o 
  -5  15   2      309.42      441.55     85.11 o 
  -4  15   2      285.67       79.70     71.98 o 
  -3  15   2      227.45      185.87     73.69 o 
  -2  15   2      774.28      795.82     75.23 o 
  -1  15   2      292.80      277.32     62.60 o 
   0  15   2      895.01      926.58    117.91 o 
   1  15   2        0.02        0.00     49.49 o 
   2  15   2      808.96      823.64     78.51 o 
   3  15   2      120.11      109.60     78.78 o 
   4  15   2      501.64      314.37     93.58 o 
   5  15   2      251.17      152.20     83.74 o 
   6  15   2       96.07      116.12     85.22 o 
   7  15   2      419.89      367.30    135.95 o 
   8  15   2       14.51        0.00    125.58 o 
  -6  16   2      443.32      580.25    126.96 o 
  -5  16   2       37.65        0.00     92.57 o 
  -4  16   2      417.90      412.48     93.10 o 
  -3  16   2      309.58      261.23     83.81 o 
  -2  16   2      188.41      134.49     62.67 o 
  -1  16   2      599.57      562.43     76.47 o 
   0  16   2       39.97        0.00     57.85 o 
   1  16   2      677.54      444.79     77.96 o 
   2  16   2       11.48       63.82     62.73 o 
   3  16   2      297.87      287.45     94.13 o 
   4  16   2      356.42      389.37    112.57 o 
   5  16   2      132.79      303.57    110.52 o 
 -19   1   3       27.68        0.00     86.01 o 
 -18   1   3       12.85        0.00     75.74 o 
 -17   1   3      115.23      206.61     86.41 o 
 -16   1   3      133.42        0.00     88.44 o 
 -15   1   3     2034.78     1654.43    339.00 o 
 -14   1   3       61.51        0.00     65.36 o 
 -13   1   3       59.22        0.00     72.63 o 
 -12   1   3     2171.81     2111.12    101.78 o 
 -11   1   3      108.71       46.80     38.85 o 
 -10   1   3     1658.55     1410.94     72.72 o 
  -9   1   3      806.16      893.64     38.24 o 
  -8   1   3     6702.45     7405.99    131.71 o 
  -7   1   3        9.25       59.42     52.03 o 
  -6   1   3    27356.00    29405.55    611.11 o 
  -5   1   3      150.76      172.27     24.99 o 
  -4   1   3       83.40       28.91     21.42 o 
  -3   1   3    14718.35    16204.89    347.82 o 
  -2   1   3     5828.24     6264.10    181.66 o 
  -1   1   3      145.46      207.47     50.10 o 
   0   1   3      953.72     1080.59     85.26 o 
   1   1   3    10691.43    11515.50    333.11 o 
   2   1   3    16162.17    15885.72    451.05 o 
   3   1   3     4624.07     4230.04    165.74 o 
   4   1   3     7346.46     7714.13    204.23 o 
   5   1   3       94.46      131.57     49.01 o 
   6   1   3    10671.82    11419.87    196.30 o 
   7   1   3      262.95      336.82     42.97 o 
   8   1   3      833.39      881.82     65.69 o 
   9   1   3     1066.65      941.91     53.74 o 
  10   1   3      772.03      759.92     46.18 o 
  11   1   3        4.19        0.00     37.99 o 
  12   1   3       13.80       15.00     49.52 o 
  13   1   3       14.64        0.00     55.28 o 
  14   1   3       13.51        0.00     66.02 o 
  15   1   3      205.38      133.65    116.48 o 
  16   1   3       64.82       79.00     83.02 o 
  17   1   3        2.50        0.00     83.80 o 
  18   1   3       86.60      149.10     94.67 o 
 -19   2   3      158.09      170.06     92.75 o 
 -18   2   3        8.85        0.00     80.62 o 
 -17   2   3      364.63      309.99     91.61 o 
 -16   2   3      811.50      575.16    149.64 o 
 -15   2   3      385.70      250.96     80.17 o 
 -14   2   3     3458.60     3750.36    172.35 o 
 -13   2   3     1127.85     1076.66    100.99 o 
 -12   2   3      286.73      211.33     49.44 o 
 -11   2   3       54.46       26.38     40.31 o 
 -10   2   3       54.17        0.00     30.56 o 
  -9   2   3      697.35      719.18     51.35 o 
  -8   2   3     2303.14     2505.48     64.35 o 
  -7   2   3     3286.91     3763.12     71.71 o 
  -6   2   3       67.82       28.94     14.66 o 
  -5   2   3      291.68      309.05     23.25 o 
  -4   2   3       33.77       76.73     19.16 o 
  -3   2   3     2382.81     2378.60    205.83 o 
  -2   2   3    75425.89    78930.79   2012.18 o 
  -1   2   3    10825.82    11953.39    347.36 o 
   0   2   3        9.89       29.26     24.56 o 
   1   2   3    10340.59    10828.90    321.44 o 
   2   2   3    16407.68    16672.63    475.30 o 
   3   2   3     5236.11     4594.37    177.81 o 
   4   2   3      326.00      360.07     33.33 o 
   5   2   3    16594.57    15974.01    257.08 o 
   6   2   3     3166.83     3179.15     82.77 o 
   7   2   3    27023.73    28987.07    446.84 o 
   8   2   3      306.37      522.63     43.27 o 
   9   2   3     3176.00     3005.10     92.02 o 
  10   2   3      681.42      598.65     53.18 o 
  11   2   3       36.50       67.85     40.24 o 
  12   2   3     2237.29     2102.03    116.79 o 
  13   2   3       39.08       11.20     64.50 o 
  14   2   3      416.47      563.22     91.67 o 
  15   2   3      264.52      188.53     83.02 o 
  16   2   3      411.74      458.87    147.74 o 
  17   2   3      286.10      407.51    100.63 o 
  18   2   3       51.96       73.34     93.75 o 
 -19   3   3       49.02        0.00    133.49 o 
 -18   3   3       80.39      203.21     91.16 o 
 -17   3   3      574.51      419.08     96.04 o 
 -16   3   3        1.67       32.87     72.96 o 
 -15   3   3     1576.87     1724.73    184.24 o 
 -14   3   3      126.62        3.90     65.07 o 
 -13   3   3      604.53      924.52     78.66 o 
 -12   3   3     1594.06     1749.72    142.17 o 
 -11   3   3      198.91      184.02     60.62 o 
 -10   3   3     1999.59     2295.30     82.36 o 
  -9   3   3       56.23      104.44     24.33 o 
  -8   3   3     2309.30     2323.00     55.84 o 
  -7   3   3       16.63       65.64     18.42 o 
  -6   3   3    10948.12     9742.27    155.17 o 
  -5   3   3       12.24        0.00     16.08 o 
  -4   3   3      788.45      672.54     36.59 o 
  -3   3   3      478.87      620.10     69.78 o 
  -2   3   3    17502.04    16957.43    386.05 o 
  -1   3   3     4416.86     4672.69    167.15 o 
   0   3   3    17388.64    18197.44    511.12 o 
   1   3   3    12016.39    12144.06    364.25 o 
   2   3   3     7769.94     6994.86    187.38 o 
   3   3   3      669.27      800.82     79.33 o 
   4   3   3     1078.87     1081.65     48.99 o 
   5   3   3      946.78      896.20     46.68 o 
   6   3   3    10545.91    10369.50    171.56 o 
   7   3   3     3550.50     3653.49     87.87 o 
   8   3   3     3804.61     3845.95     93.94 o 
   9   3   3     2597.27     2523.79    119.65 o 
  10   3   3      510.40      487.28     53.90 o 
  11   3   3      377.00      416.94     52.50 o 
  12   3   3      736.71      904.33     77.63 o 
  13   3   3      787.48      845.69     81.04 o 
  14   3   3      338.83      308.93     83.99 o 
  15   3   3      591.63      544.99     98.93 o 
  16   3   3      598.30      784.03    134.12 o 
  17   3   3       49.96        0.00     90.09 o 
  18   3   3      550.55      501.48    130.69 o 
 -19   4   3       59.81      119.04    107.47 o 
 -18   4   3      169.75      108.60     95.07 o 
 -17   4   3       73.60        0.00     73.38 o 
 -16   4   3     1175.55     1110.39    137.80 o 
 -15   4   3        3.93       79.56     58.89 o 
 -14   4   3      863.53      980.51    129.61 o 
 -13   4   3     2799.40     2804.15    119.11 o 
 -12   4   3      462.19      476.57     65.43 o 
 -11   4   3     2077.08     2056.47     99.97 o 
 -10   4   3      366.47      554.96     47.53 o 
  -9   4   3     6237.93     6507.48    113.76 o 
  -8   4   3      382.88      436.58     28.25 o 
  -7   4   3     4522.37     4448.32     86.92 o 
  -6   4   3     5489.20     5371.75    102.66 o 
  -5   4   3      885.71      889.85     38.60 o 
  -4   4   3       48.86       38.48     39.24 o 
  -3   4   3     3535.23     3371.36     89.07 o 
  -2   4   3     2693.34     2978.60     89.81 o 
  -1   4   3    22951.45    22173.28    422.90 o 
   0   4   3    21182.00    23065.39    501.73 o 
   1   4   3     7666.75     8255.17    212.62 o 
   2   4   3     1627.37     1611.29     81.02 o 
   3   4   3     7023.77     6623.75    280.40 o 
   4   4   3      215.65      193.11     40.49 o 
   5   4   3     2643.01     2421.84     79.06 o 
   6   4   3     1718.50     1769.94     69.61 o 
   7   4   3    10495.69    11208.01    187.01 o 
   8   4   3     1652.39     1677.78     64.17 o 
   9   4   3      113.75      110.13     48.09 o 
  10   4   3     2894.59     3025.43     98.17 o 
  11   4   3      647.08      610.04     63.47 o 
  12   4   3      894.79     1017.35     81.33 o 
  13   4   3      535.33      578.75     84.49 o 
  14   4   3     1002.12      918.01    109.13 o 
  15   4   3     1181.70     1076.04    136.71 o 
  16   4   3      690.95      312.71    106.36 o 
  17   4   3      748.76      713.45    135.04 o 
 -18   5   3      183.88        0.00     91.53 o 
 -17   5   3      539.32      374.93    105.73 o 
 -16   5   3      157.09      237.62     76.94 o 
 -15   5   3     1172.14     1215.12    148.07 o 
 -14   5   3      578.74      555.79    117.74 o 
 -13   5   3     4232.53     4107.42    158.71 o 
 -12   5   3      659.42      740.30     77.42 o 
 -11   5   3     2235.86     2003.14    133.04 o 
 -10   5   3     2998.33     2977.21     90.04 o 
  -9   5   3      660.59      576.00     43.43 o 
  -8   5   3    12076.39    11561.91    193.81 o 
  -7   5   3     1666.39     1588.51     56.73 o 
  -6   5   3      852.88      704.19     39.25 o 
  -5   5   3     1415.82     1132.64     45.07 o 
  -4   5   3      139.67       30.71     25.33 o 
  -3   5   3     4935.57     4248.72    114.17 o 
  -2   5   3      435.36      548.12     40.53 o 
  -1   5   3     5575.25     5046.88    129.08 o 
   0   5   3    18383.68    18415.68    415.17 o 
   1   5   3     4836.98     4905.64    149.62 o 
   2   5   3    32830.07    32718.64    715.67 o 
   3   5   3     3401.57     3067.35    212.31 o 
   4   5   3    26963.22    26858.00    518.53 o 
   5   5   3      945.17     1041.75     55.31 o 
   6   5   3     1360.73     1274.24     73.90 o 
   7   5   3      179.72      161.26     31.00 o 
   8   5   3     8467.98     8448.31    157.30 o 
   9   5   3     1685.65     1597.17     72.83 o 
  10   5   3       69.96      127.47     43.70 o 
  11   5   3     3954.14     4201.83    152.35 o 
  12   5   3      149.16        5.52     50.26 o 
  13   5   3     2189.84     2240.88    128.83 o 
  14   5   3      287.79       62.59     65.91 o 
  15   5   3      522.02      477.20     86.79 o 
  16   5   3     1096.06     1011.07    143.70 o 
  17   5   3        8.04        0.00     95.35 o 
 -18   6   3      668.83      669.15    128.35 o 
 -17   6   3       74.53        0.00     71.41 o 
 -16   6   3     1225.74     1093.84    125.27 o 
 -15   6   3      168.13       61.42     64.76 o 
 -14   6   3     1894.26     1946.25    118.24 o 
 -13   6   3     1322.99     1440.08    105.04 o 
 -12   6   3     4239.59     4318.15    256.97 o 
 -11   6   3     7028.04     7206.67    168.34 o 
 -10   6   3     2104.55     2136.77    105.20 o 
  -9   6   3    10058.26    10010.74    194.19 o 
  -8   6   3      510.33      635.87     48.51 o 
  -7   6   3    15000.46    14668.36    237.56 o 
  -6   6   3     6447.77     6241.94    154.45 o 
  -5   6   3     8884.42     8223.78    163.35 o 
  -4   6   3     8507.32     8416.58    184.98 o 
  -3   6   3      888.20      720.84     84.14 o 
  -2   6   3     5200.37     5205.91    133.83 o 
  -1   6   3      797.92      998.55     53.71 o 
   0   6   3    11039.03    10551.56    232.22 o 
   1   6   3    16129.00    14959.80    361.46 o 
   2   6   3     8594.20     8601.25    291.19 o 
   3   6   3    19191.19    19666.97    469.49 o 
   4   6   3     1394.10     1503.94     79.24 o 
   5   6   3     3838.30     3948.73    105.22 o 
   6   6   3      838.64      980.12     58.42 o 
   7   6   3     4576.63     4425.82    123.72 o 
   8   6   3     3591.98     3668.16     97.88 o 
   9   6   3      514.42      551.73     50.25 o 
  10   6   3     2939.28     3059.98    101.28 o 
  11   6   3      144.13       90.64     51.26 o 
  12   6   3     6457.86     6317.32    187.50 o 
  13   6   3      162.93      232.14     95.09 o 
  14   6   3      786.16      848.53    148.61 o 
  15   6   3     2108.41     2099.43    173.50 o 
  16   6   3      154.24       74.33     74.46 o 
  17   6   3      915.53      806.70    137.52 o 
 -17   7   3      494.98      561.68     95.14 o 
 -16   7   3      138.00      143.14     74.87 o 
 -15   7   3     1621.97     1564.04    122.73 o 
 -14   7   3      609.11      758.31     86.02 o 
 -13   7   3     1468.43     1537.01    144.87 o 
 -12   7   3     3314.18     3443.45    132.43 o 
 -11   7   3     3591.62     3815.42    145.59 o 
 -10   7   3     6947.90     6842.89    194.52 o 
  -9   7   3     2369.99     2302.42     83.98 o 
  -8   7   3    11065.65    10595.65    190.40 o 
  -7   7   3      871.23      829.16     47.13 o 
  -6   7   3     3708.46     3547.70    102.53 o 
  -5   7   3     5840.79     5713.62    136.56 o 
  -4   7   3     1883.85     1782.08     81.98 o 
  -3   7   3    11747.12    11943.98    247.29 o 
  -2   7   3     3064.52     3098.35    111.11 o 
  -1   7   3    12864.78    12530.36    251.65 o 
   0   7   3     5764.62     5596.48    165.91 o 
   1   7   3    10926.92    10979.86    254.15 o 
   2   7   3    15167.39    15279.91    452.86 o 
   3   7   3     1334.65     1568.66    101.08 o 
   4   7   3     8807.52     8403.83    209.36 o 
   5   7   3      807.30      782.42     68.83 o 
   6   7   3     4143.33     4301.58    145.56 o 
   7   7   3     1910.85     1937.67     81.90 o 
   8   7   3     5104.44     5055.69    160.67 o 
   9   7   3     3789.02     3854.24    108.76 o 
  10   7   3     1699.17     1871.56     93.53 o 
  11   7   3     6716.89     6841.05    191.94 o 
  12   7   3        3.84       32.80     52.17 o 
  13   7   3     1751.48     1565.43    113.07 o 
  14   7   3      994.37      906.96    100.61 o 
  15   7   3     1418.79     1742.28    247.04 o 
  16   7   3     1186.56     1086.61    281.56 o 
 -17   8   3      523.62      299.78     90.08 o 
 -16   8   3     1386.93     1193.18    113.34 o 
 -15   8   3        0.57       40.41     68.44 o 
 -14   8   3     1868.19     2092.01    120.82 o 
 -13   8   3      695.77      833.62     88.22 o 
 -12   8   3     3494.08     3646.76    186.74 o 
 -11   8   3     2420.12     2454.77    118.61 o 
 -10   8   3     1116.14     1015.79    137.15 o 
  -9   8   3     4252.29     4430.08    185.84 o 
  -8   8   3       71.12       28.19     38.78 o 
  -7   8   3     5494.35     5144.46    134.18 o 
  -6   8   3     1317.17     1398.62     79.15 o 
  -5   8   3     1910.57     1836.29     88.29 o 
  -4   8   3     8709.71     8532.33    201.50 o 
  -3   8   3      581.31      563.82     54.44 o 
  -2   8   3    20123.59    19082.31    366.20 o 
  -1   8   3      364.14      266.53     44.96 o 
   0   8   3     5911.77     5577.92    120.43 o 
   1   8   3    23013.90    21094.81    399.63 o 
   2   8   3    11866.73    11965.08    322.37 o 
   3   8   3     7548.87     7223.85    340.26 o 
   4   8   3      217.48      197.56     49.65 o 
   5   8   3    10910.91    11245.64    271.36 o 
   6   8   3        4.09       56.13     45.54 o 
   7   8   3     4226.38     4119.90    153.38 o 
   8   8   3     3334.81     3427.41    207.80 o 
   9   8   3     3905.52     3459.20    163.96 o 
  10   8   3     1921.78     1902.65     82.08 o 
  11   8   3      206.27      258.84     57.78 o 
  12   8   3     2435.98     2454.46    116.97 o 
  13   8   3      174.93      198.32     71.01 o 
  14   8   3     1010.95     1184.60    132.85 o 
  15   8   3      374.82      357.43     85.39 o 
  16   8   3       30.62        0.00     79.09 o 
 -16   9   3       15.05        0.00     73.35 o 
 -15   9   3     1675.53     1724.48    117.94 o 
 -14   9   3      595.68      497.51     75.76 o 
 -13   9   3     1153.90      827.36    185.17 o 
 -12   9   3     2308.48     2384.34    199.05 o 
 -11   9   3     1289.35     1469.80    141.36 o 
 -10   9   3     4328.63     4670.43    205.08 o 
  -9   9   3      784.56      782.21     88.02 o 
  -8   9   3    13217.44    13177.98    262.61 o 
  -7   9   3     1041.05     1008.55     71.80 o 
  -6   9   3     3830.37     3640.15    116.67 o 
  -5   9   3     2561.09     2558.44    111.82 o 
  -4   9   3     3637.76     3323.18    134.54 o 
  -3   9   3    10105.56    10518.24    264.83 o 
  -2   9   3       13.25        0.00     31.06 o 
  -1   9   3    11627.36    11206.70    245.33 o 
   0   9   3      265.64      260.70     32.98 o 
   1   9   3     4880.49     4553.98    190.70 o 
   2   9   3     3042.55     3082.57    234.09 o 
   3   9   3     1021.21     1197.39     95.34 o 
   4   9   3     5120.30     5152.04    199.83 o 
   5   9   3      673.08      648.35     84.86 o 
   6   9   3     4238.82     3840.68    183.18 o 
   7   9   3      420.11      447.16     69.95 o 
   8   9   3     3467.70     3463.93    153.26 o 
   9   9   3     4810.86     4870.69    184.42 o 
  10   9   3      109.02       95.87     80.58 o 
  11   9   3     2134.01     2121.92    111.05 o 
  12   9   3      396.42      514.14    126.73 o 
  13   9   3      897.25      806.14    161.34 o 
  14   9   3      856.05      851.42    123.79 o 
  15   9   3      432.16      265.81    108.41 o 
 -15  10   3       19.49        0.95     81.46 o 
 -14  10   3     1596.93     1633.18    124.09 o 
 -13  10   3      917.54      737.79    188.61 o 
 -12  10   3      273.88      463.72    255.64 o 
 -11  10   3      354.56      243.51     93.23 o 
 -10  10   3      468.13      525.95     99.00 o 
  -9  10   3     5723.96     5953.20    299.37 o 
  -8  10   3      343.26      248.36     54.85 o 
  -7  10   3     5256.81     5127.69    176.42 o 
  -6  10   3     2671.40     2707.34    185.62 o 
  -5  10   3     1182.20     1128.97     98.51 o 
  -4  10   3     4574.87     4180.10    144.31 o 
  -3  10   3      748.82      862.60     75.49 o 
  -2  10   3    11075.89    10778.17    249.50 o 
  -1  10   3      409.33      393.90     52.87 o 
   0  10   3      726.07      678.57     47.58 o 
   1  10   3     5002.50     5100.65    154.18 o 
   2  10   3     2103.00     2260.79    119.96 o 
   3  10   3     9418.72     9735.23    332.44 o 
   4  10   3        5.39        1.21     49.46 o 
   5  10   3     8870.40     9543.83    271.26 o 
   6  10   3      446.17      300.69     82.90 o 
   7  10   3     4883.00     5028.79    183.31 o 
   8  10   3     1314.13     1342.27    144.94 o 
   9  10   3     2001.33     2102.41    133.32 o 
  10  10   3     5841.71     5968.65    246.46 o 
  11  10   3      229.46       77.91     86.51 o 
  12  10   3      766.64     1087.09    187.38 o 
  13  10   3      212.56      182.50     87.70 o 
  14  10   3     1618.18     1808.89    159.53 o 
 -14  11   3       37.93       53.68    161.91 o 
 -13  11   3     1826.10     1634.91    252.34 o 
 -12  11   3      287.84      239.23    123.17 o 
 -11  11   3      122.56       68.83     86.19 o 
 -10  11   3     1262.01     1310.34    180.02 o 
  -9  11   3        0.43       52.44     75.85 o 
  -8  11   3     2998.95     3260.91    127.80 o 
  -7  11   3      604.45      646.08     84.64 o 
  -6  11   3     2290.03     2238.82    127.80 o 
  -5  11   3     1445.54     1496.23    101.36 o 
  -4  11   3     1916.89     1946.59    110.45 o 
  -3  11   3     6107.37     5860.75    218.59 o 
  -2  11   3     1082.51      857.83    112.73 o 
  -1  11   3     5293.78     5601.36    170.82 o 
   0  11   3      605.16      623.05     51.58 o 
   1  11   3      896.12      733.96     71.69 o 
   2  11   3     5989.72     6439.82    209.69 o 
   3  11   3     2548.04     2411.56    212.91 o 
   4  11   3    10347.25    10485.61    292.95 o 
   5  11   3       13.38        0.00     63.13 o 
   6  11   3     4696.40     5127.39    202.47 o 
   7  11   3      451.05      487.24     80.43 o 
   8  11   3     1809.71     1786.79    114.78 o 
   9  11   3     2263.14     2446.75    134.67 o 
  10  11   3       55.55        0.00     75.76 o 
  11  11   3     1125.35     1034.80    134.41 o 
  12  11   3       74.53        0.00     70.57 o 
  13  11   3     1147.19     1221.21    199.09 o 
 -13  12   3      288.28      173.39    162.77 o 
 -12  12   3      665.42      428.42    127.44 o 
 -11  12   3      963.84      963.90    130.44 o 
 -10  12   3      212.23       97.47    122.44 o 
  -9  12   3     2269.55     2518.74    166.18 o 
  -8  12   3      284.45      246.88     65.50 o 
  -7  12   3     3791.37     3809.22    160.94 o 
  -6  12   3      556.38      507.90     92.93 o 
  -5  12   3     1203.90      999.97     91.14 o 
  -4  12   3     1976.15     1974.14    115.40 o 
  -3  12   3     2464.53     2509.67    133.06 o 
  -2  12   3     3514.81     3452.96    143.02 o 
  -1  12   3      169.37      194.29     43.27 o 
   0  12   3     4701.17     4776.48    135.22 o 
   1  12   3       41.39       66.52     37.55 o 
   2  12   3      381.83      369.53     71.20 o 
   3  12   3     5892.38     5927.04    212.24 o 
   4  12   3      240.64      196.62    100.11 o 
   5  12   3     2044.32     2007.71    136.24 o 
   6  12   3      490.36      489.52     86.02 o 
   7  12   3     1625.38     1350.59    122.62 o 
   8  12   3      525.68      454.57     80.32 o 
   9  12   3      107.16       17.00     64.34 o 
  10  12   3     1634.07     1776.44    189.73 o 
  11  12   3       62.90       55.73     91.53 o 
  12  12   3     1056.29     1037.61    367.75 o 
 -12  13   3      238.05      230.64    109.75 o 
 -11  13   3      250.47      109.18     99.49 o 
 -10  13   3      709.56     1085.87    135.93 o 
  -9  13   3        2.19      132.13    121.72 o 
  -8  13   3     1026.71      902.32    109.90 o 
  -7  13   3      345.77      256.46     97.51 o 
  -6  13   3     1083.31     1076.80    101.51 o 
  -5  13   3      947.52     1176.46    107.82 o 
  -4  13   3     1157.37     1030.93    102.00 o 
  -3  13   3     2503.61     2679.13    136.85 o 
  -2  13   3       23.23       67.48     52.75 o 
  -1  13   3     2168.37     2461.33    101.00 o 
   0  13   3      630.15      773.61     65.98 o 
   1  13   3     1970.96     2344.07    105.06 o 
   2  13   3      609.03      676.05    124.93 o 
   3  13   3      547.63      457.59     81.69 o 
   4  13   3     3797.93     3641.20    191.81 o 
   5  13   3       46.38        0.00     62.80 o 
   6  13   3     1522.73     1430.51    131.18 o 
   7  13   3      277.56      376.75     89.78 o 
   8  13   3      653.76      849.15    111.60 o 
   9  13   3      807.66      734.63    108.41 o 
  10  13   3      112.66       53.97    145.28 o 
  11  13   3      612.61      696.54    132.07 o 
 -11  14   3      564.45      573.92    125.14 o 
 -10  14   3      208.05       30.56     94.73 o 
  -9  14   3      466.66      373.99    137.01 o 
  -8  14   3       62.41       91.29    122.73 o 
  -7  14   3      795.47      679.96    109.83 o 
  -6  14   3      220.60      146.63     70.45 o 
  -5  14   3      236.79      262.11     72.27 o 
  -4  14   3     1347.45     1260.99    123.69 o 
  -3  14   3      197.61      195.94     67.08 o 
  -2  14   3     1145.90     1308.10    131.68 o 
  -1  14   3      410.49      254.84     56.99 o 
   0  14   3     2034.50     2158.70    110.22 o 
   1  14   3      168.84      242.68     59.25 o 
   2  14   3      545.45      644.12    110.80 o 
   3  14   3      849.16      728.03    149.83 o 
   4  14   3        1.95        4.59     64.06 o 
   5  14   3      819.58      696.29    103.35 o 
   6  14   3       92.42        6.46     73.20 o 
   7  14   3      623.70      638.75    135.74 o 
   8  14   3      415.27      481.17    105.38 o 
   9  14   3      251.24       35.16    158.75 o 
  -9  15   3       22.37       61.02    133.26 o 
  -8  15   3      535.06      738.93    166.19 o 
  -7  15   3       90.35        0.00     71.10 o 
  -6  15   3      339.12      266.03     78.51 o 
  -5  15   3      173.70      284.60     80.68 o 
  -4  15   3       28.02       43.48     68.81 o 
  -3  15   3     1105.49     1212.15    110.72 o 
  -2  15   3        1.93       21.15     50.02 o 
  -1  15   3      750.44      739.00     75.77 o 
   0  15   3      141.53      128.54     59.90 o 
   1  15   3      430.69      363.78     70.65 o 
   2  15   3      100.43       18.14     59.48 o 
   3  15   3       10.15        0.00     70.65 o 
   4  15   3      581.69      568.18    102.46 o 
   5  15   3       53.61       75.67     81.79 o 
   6  15   3      255.79      292.43     94.83 o 
   7  15   3      146.03       62.39     90.12 o 
  -6  16   3       60.35       55.98    102.27 o 
  -5  16   3      228.40      271.94    107.40 o 
  -4  16   3       84.60       45.80     74.50 o 
  -3  16   3      169.75      167.17     77.88 o 
  -2  16   3      536.10      549.20     75.09 o 
  -1  16   3       68.03       33.10     65.65 o 
   0  16   3      381.76      477.92     78.72 o 
   1  16   3      210.38      181.48     70.25 o 
   2  16   3      177.84      220.14     70.92 o 
   3  16   3       88.57       34.95     85.99 o 
   4  16   3        7.60       91.55    102.21 o 
   5  16   3      507.09      287.75    114.27 o 
 -19   0   4      485.72      315.97    121.47 o 
 -18   0   4       21.73      114.81    122.15 o 
 -17   0   4     2857.97     3002.79    212.57 o 
 -16   0   4      468.39      557.73    119.01 o 
 -15   0   4     5738.21     5937.25    294.11 o 
 -14   0   4     3506.89     4159.48    215.07 o 
 -13   0   4      223.07       99.59     73.36 o 
 -12   0   4    17655.00    17001.49    504.31 o 
 -11   0   4       50.65        0.00     59.91 o 
 -10   0   4    28433.40    30849.21    899.27 o 
  -9   0   4    16068.22    18421.59    506.68 o 
  -8   0   4    35552.25    37044.21   1331.47 o 
  -7   0   4     6068.14     6459.53    306.02 o 
  -6   0   4    17875.47    18042.83    678.08 o 
  -5   0   4    37432.47    38574.91   1340.08 o 
  -4   0   4    57752.23    58500.96   2102.27 o 
  -3   0   4    38339.78    40796.60   1481.32 o 
  -2   0   4     1458.12     1474.14     99.33 o 
  -1   0   4     1206.74     1496.82    108.23 o 
   0   0   4    33730.06    36223.17   1353.57 o 
   1   0   4     8667.64     9303.32    413.97 o 
   2   0   4      154.76      124.02     76.36 o 
   3   0   4    18331.08    20897.81    848.60 o 
   4   0   4    24406.90    25687.22    688.79 o 
   5   0   4    13193.60    12484.11    378.06 o 
   6   0   4       21.75        0.00     46.80 o 
   7   0   4    15580.41    16117.37    384.78 o 
   8   0   4     2541.49     2550.18    119.10 o 
   9   0   4    22871.83    21898.09    515.04 o 
  10   0   4     1072.85     1232.76    101.13 o 
  11   0   4     3510.98     3246.30    155.03 o 
  12   0   4     4116.56     4685.43    232.82 o 
  13   0   4      250.35      286.76     81.93 o 
  14   0   4     4528.97     4457.78    197.05 o 
  15   0   4      436.30      475.99     98.06 o 
  16   0   4     4077.81     3892.66    249.58 o 
  17   0   4      849.32      749.67    143.94 o 
  18   0   4      501.31      499.50    138.09 o 
 -19   1   4       97.17      110.65     93.47 o 
 -18   1   4     1585.27     1617.25    217.24 o 
 -17   1   4       11.24       23.78    128.98 o 
 -16   1   4     2746.79     2759.27    164.34 o 
 -15   1   4      496.54      385.60     85.75 o 
 -14   1   4     2370.33     2400.17    151.79 o 
 -13   1   4     5615.76     5986.12    208.53 o 
 -12   1   4        1.68       30.31     47.33 o 
 -11   1   4     8064.33     8395.17    203.49 o 
 -10   1   4     3666.12     3912.66     99.87 o 
  -9   1   4    12859.37    12438.07    258.32 o 
  -8   1   4    19971.50    21195.23    355.66 o 
  -7   1   4    25812.04    27479.10    445.98 o 
  -6   1   4    42609.57    43204.65    682.96 o 
  -5   1   4     4767.05     5006.58    122.49 o 
  -4   1   4    23416.90    24755.59    643.48 o 
  -3   1   4       35.06       50.19     25.07 o 
  -2   1   4     2426.59     2245.07     89.97 o 
  -1   1   4     8438.94     9389.09    276.75 o 
   0   1   4     3331.81     2708.17    115.34 o 
   1   1   4    91038.50    89865.05   2305.51 o 
   2   1   4      398.73      259.88     74.35 o 
   3   1   4    19606.46    19247.84    436.23 o 
   4   1   4      526.45      637.45     42.63 o 
   5   1   4    12450.10    11816.84    202.03 o 
   6   1   4     8682.86     8110.21    154.37 o 
   7   1   4     1944.59     1692.22     84.91 o 
   8   1   4    22062.79    21285.43    318.19 o 
   9   1   4       27.72        0.00     34.98 o 
  10   1   4     5380.71     5477.18    112.13 o 
  11   1   4     2560.81     2571.11     90.75 o 
  12   1   4     6210.28     6501.63    160.44 o 
  13   1   4     4019.51     4239.83    160.30 o 
  14   1   4        9.64       25.17     60.97 o 
  15   1   4     2677.10     2799.13    145.42 o 
  16   1   4       52.19      113.79    105.04 o 
  17   1   4     1552.14     1352.20    145.58 o 
  18   1   4     1032.75     1108.18    183.93 o 
 -19   2   4      888.52      877.53    126.73 o 
 -18   2   4       33.10        0.00     80.21 o 
 -17   2   4     1285.91     1330.00    129.25 o 
 -16   2   4      164.97      245.14     81.81 o 
 -15   2   4     3304.34     3425.36    174.88 o 
 -14   2   4     4532.81     4437.42    281.94 o 
 -13   2   4       47.89       95.35     61.47 o 
 -12   2   4     3458.75     3533.66    121.63 o 
 -11   2   4       39.38      105.90     54.53 o 
 -10   2   4    12018.50    12006.23    230.08 o 
  -9   2   4     9397.11     9471.97    186.48 o 
  -8   2   4     9395.94     9616.13    185.03 o 
  -7   2   4    25685.49    25847.53    424.52 o 
  -6   2   4     2113.57     1871.58     46.67 o 
  -5   2   4    33780.86    32371.24    522.23 o 
  -4   2   4     3577.27     3560.87    122.90 o 
  -3   2   4    20724.59    20330.36    547.02 o 
  -2   2   4    47906.71    45980.32   1192.79 o 
  -1   2   4    14019.88    15248.54    429.74 o 
   0   2   4    41642.94    43781.64   1464.67 o 
   1   2   4       83.04       66.41     38.42 o 
   2   2   4    25957.67    25341.03    550.55 o 
   3   2   4     6857.54     6735.32    185.97 o 
   4   2   4    14084.00    13611.09    223.43 o 
   5   2   4    17940.91    17699.52    262.97 o 
   6   2   4    16644.80    16453.73    251.15 o 
   7   2   4    26834.60    27205.39    393.24 o 
   8   2   4     1082.42     1062.12     54.37 o 
   9   2   4     9953.37     9959.26    194.88 o 
  10   2   4      289.78      221.50     44.55 o 
  11   2   4     7111.01     7121.56    162.37 o 
  12   2   4     4183.73     4364.31    164.02 o 
  13   2   4      233.43      267.16     78.81 o 
  14   2   4     2405.48     2422.16    154.77 o 
  15   2   4        0.11       43.43     75.21 o 
  16   2   4     2875.84     3051.84    184.51 o 
  17   2   4      370.28      477.34    107.97 o 
 -19   3   4       10.38       21.39    104.35 o 
 -18   3   4     1390.39     1240.31    137.84 o 
 -17   3   4      139.62      130.88     82.48 o 
 -16   3   4     2228.82     2205.21    214.60 o 
 -15   3   4     4937.20     5134.47    247.90 o 
 -14   3   4      330.12      424.99     81.93 o 
 -13   3   4     3540.45     3653.78    134.07 o 
 -12   3   4       12.29        0.00     52.67 o 
 -11   3   4    15179.49    15077.29    347.23 o 
 -10   3   4      756.13      903.05     58.17 o 
  -9   3   4    14504.62    14234.02    204.11 o 
  -8   3   4     7891.36     7752.17    122.85 o 
  -7   3   4     6758.29     6463.27     99.10 o 
  -6   3   4    40130.87    41786.09    530.35 o 
  -5   3   4       96.87       54.84     18.15 o 
  -4   3   4    17977.28    16957.72    334.63 o 
  -3   3   4     2601.73     2437.22     93.17 o 
  -2   3   4    90280.48    91786.94   1876.85 o 
  -1   3   4     3752.33     4084.32    412.67 o 
   0   3   4      171.18       33.61     51.67 o 
   1   3   4     2706.17     2326.55     92.59 o 
   2   3   4     4460.18     5086.42    124.25 o 
   3   3   4     8190.99     8036.60    157.38 o 
   4   3   4    16432.83    16492.85    265.12 o 
   5   3   4     2500.65     2167.01     66.28 o 
   6   3   4    32374.45    33719.10    474.10 o 
   7   3   4     3033.16     3130.59     83.21 o 
   8   3   4    14894.38    14293.85    234.19 o 
   9   3   4      677.91      830.83     68.28 o 
  10   3   4     9314.50     9048.66    187.51 o 
  11   3   4     2641.85     2793.64    174.21 o 
  12   3   4     1032.35     1044.39    123.67 o 
  13   3   4     2877.10     3038.95    128.00 o 
  14   3   4      551.81      404.76     89.44 o 
  15   3   4     3556.24     3638.99    341.98 o 
  16   3   4      150.03      161.80    101.78 o 
  17   3   4      926.85     1015.29    148.05 o 
 -19   4   4     1491.34     1308.71    164.14 o 
 -18   4   4       16.02        0.00    115.98 o 
 -17   4   4     1733.22     1942.07    208.42 o 
 -16   4   4       40.10       46.08     80.46 o 
 -15   4   4     2371.11     2396.08    119.55 o 
 -14   4   4     2053.94     2093.05    110.39 o 
 -13   4   4       52.76       57.08     53.42 o 
 -12   4   4     3441.93     3627.61    135.48 o 
 -11   4   4      450.49      545.28    108.65 o 
 -10   4   4     2105.30     2172.80     77.06 o 
  -9   4   4       17.56        6.18     22.15 o 
  -8   4   4     5077.30     4880.88     85.42 o 
  -7   4   4    23146.42    24483.38    332.03 o 
  -6   4   4        5.44        0.00     17.39 o 
  -5   4   4    19665.94    18221.87    269.37 o 
  -4   4   4     5054.53     4668.92    111.07 o 
  -3   4   4    33468.02    33306.34    714.68 o 
  -2   4   4     5956.90     6227.11    171.70 o 
  -1   4   4    47311.70    45266.08   1029.80 o 
   0   4   4    16581.70    15105.97    293.11 o 
   1   4   4      196.68      238.86     28.58 o 
   2   4   4    17203.56    16797.07    396.10 o 
   3   4   4     6296.71     5937.30    181.08 o 
   4   4   4    21926.98    22656.48    349.65 o 
   5   4   4     5975.68     6081.80    126.54 o 
   6   4   4     6622.28     6518.36    124.89 o 
   7   4   4    12415.21    11926.75    200.44 o 
   8   4   4       58.72       83.19     33.45 o 
   9   4   4     3658.61     3854.61    102.27 o 
  10   4   4        6.98        0.00     35.22 o 
  11   4   4     3371.08     3404.67    112.02 o 
  12   4   4     1379.99     1323.23    106.95 o 
  13   4   4      177.31       89.26     66.65 o 
  14   4   4      344.02      349.40     76.44 o 
  15   4   4       20.15        0.00    106.79 o 
  16   4   4     1106.44      982.04    143.11 o 
  17   4   4      322.49      234.80    112.38 o 
 -18   5   4     1152.44     1042.79    149.71 o 
 -17   5   4        0.46        0.00    162.49 o 
 -16   5   4     1812.75     1833.95    126.19 o 
 -15   5   4      635.60      536.70     82.96 o 
 -14   5   4      152.77      248.88     70.43 o 
 -13   5   4     3064.42     3059.51    212.24 o 
 -12   5   4      487.88      365.58     63.44 o 
 -11   5   4     2667.72     2599.36     94.68 o 
 -10   5   4      240.14      284.05     39.56 o 
  -9   5   4     8157.75     8372.94    154.23 o 
  -8   5   4     3064.64     2828.65     71.77 o 
  -7   5   4      302.83      125.98     35.30 o 
  -6   5   4     1813.71     1561.14     53.78 o 
  -5   5   4     2336.98     2424.34     68.17 o 
  -4   5   4    25028.45    24355.49    429.05 o 
  -3   5   4      103.66       66.68     25.58 o 
  -2   5   4    12168.85    12570.55    317.62 o 
  -1   5   4      225.99      211.60     42.49 o 
   0   5   4    10906.15    11568.05    235.06 o 
   1   5   4     7563.73     7239.65    202.14 o 
   2   5   4      506.24      470.32     54.77 o 
   3   5   4    11385.01    11121.29    293.75 o 
   4   5   4     5199.68     4854.79    156.88 o 
   5   5   4     6667.61     6877.87    154.61 o 
   6   5   4     4582.44     4825.08    117.71 o 
   7   5   4       77.67       39.68     25.91 o 
   8   5   4     5144.93     5619.19    156.99 o 
   9   5   4      100.70       61.02     39.25 o 
  10   5   4     3274.75     3530.07    118.41 o 
  11   5   4     1255.06     1411.29     92.67 o 
  12   5   4       37.99        1.37     51.55 o 
  13   5   4     1245.28     1380.27    110.89 o 
  14   5   4      298.64      306.90     92.97 o 
  15   5   4     1256.02     1425.55    121.53 o 
  16   5   4      162.25      398.10    208.99 o 
  17   5   4      873.60      734.46    139.04 o 
 -18   6   4        0.11        0.00     89.77 o 
 -17   6   4      617.93      514.48     90.93 o 
 -16   6   4      177.31      252.25     77.40 o 
 -15   6   4      145.94      184.68     72.26 o 
 -14   6   4      732.13      756.78    172.22 o 
 -13   6   4      389.39      386.39     79.31 o 
 -12   6   4     2292.06     2472.62    116.93 o 
 -11   6   4        0.24       86.16     83.11 o 
 -10   6   4     1640.64     1586.66     98.45 o 
  -9   6   4     1465.39     1288.13     62.74 o 
  -8   6   4     4444.37     4672.97    105.51 o 
  -7   6   4     6115.13     6031.67    122.11 o 
  -6   6   4     1583.44     1645.78     75.86 o 
  -5   6   4     4500.40     4903.76    115.53 o 
  -4   6   4        7.41        0.00     26.80 o 
  -3   6   4      919.67     1072.09     61.12 o 
  -2   6   4      443.10      381.46     60.08 o 
  -1   6   4     2158.44     2267.58    163.87 o 
   0   6   4     7888.48     7291.35    164.24 o 
   1   6   4     1198.61     1375.04     82.82 o 
   2   6   4    11488.50    11038.58    292.63 o 
   3   6   4     1060.05      822.40     81.86 o 
   4   6   4     6239.83     6035.28    165.15 o 
   5   6   4     1798.94     1858.48     71.48 o 
   6   6   4      110.86       63.98     33.98 o 
   7   6   4     3297.17     3262.64     89.56 o 
   8   6   4      539.31      535.77     42.46 o 
   9   6   4     3817.71     3777.90    110.25 o 
  10   6   4     1165.95     1021.52     98.19 o 
  11   6   4     2713.17     2855.54    124.25 o 
  12   6   4     1732.86     1937.07    110.60 o 
  13   6   4      874.79      925.24    210.24 o 
  14   6   4      934.15      915.01    199.90 o 
  15   6   4       20.04        0.00     73.04 o 
  16   6   4      352.45      262.09    105.70 o 
 -17   7   4        0.14       24.48     74.51 o 
 -16   7   4      627.80      594.70     92.05 o 
 -15   7   4        2.07        0.00     60.14 o 
 -14   7   4        9.40       29.33     58.65 o 
 -13   7   4       75.89       69.36     55.65 o 
 -12   7   4      877.39      890.81     76.17 o 
 -11   7   4      513.07      338.35     67.80 o 
 -10   7   4      776.65      721.89    107.86 o 
  -9   7   4        8.36        0.00     35.78 o 
  -8   7   4     1460.34     1577.09     64.50 o 
  -7   7   4       40.42       39.25     27.12 o 
  -6   7   4     2773.08     2571.67     88.57 o 
  -5   7   4      503.26      468.09     62.01 o 
  -4   7   4     3715.65     3626.40    113.57 o 
  -3   7   4     5852.78     5405.73    213.24 o 
  -2   7   4      700.51      840.83     56.61 o 
  -1   7   4     5401.37     4472.32    121.17 o 
   0   7   4    11120.64    11709.92    246.50 o 
   1   7   4    11249.96    11785.97    308.97 o 
   2   7   4     1753.09     2191.45    113.72 o 
   3   7   4     4178.45     3737.72    150.49 o 
   4   7   4      277.32      364.26     51.48 o 
   5   7   4     2056.20     2243.40    106.97 o 
   6   7   4      183.47      214.80     67.29 o 
   7   7   4       11.16       52.80     41.22 o 
   8   7   4     1176.28     1194.00    132.95 o 
   9   7   4       12.37       36.66     37.99 o 
  10   7   4     1748.89     1904.70     85.09 o 
  11   7   4      222.80      156.03     57.07 o 
  12   7   4      593.48      583.37     76.16 o 
  13   7   4      377.12      350.84    107.32 o 
  14   7   4       84.22      178.18     98.88 o 
  15   7   4       69.75      110.48     79.59 o 
  16   7   4       81.35       90.13     97.03 o 
 -17   8   4       68.22      208.85     91.92 o 
 -16   8   4       28.01       36.52     71.16 o 
 -15   8   4       19.99       58.57     67.68 o 
 -14   8   4     1188.33     1089.54    121.27 o 
 -13   8   4      656.31      774.80     79.57 o 
 -12   8   4       97.61      111.64     78.33 o 
 -11   8   4      237.23      185.05     59.57 o 
 -10   8   4     1414.64     1418.61     90.72 o 
  -9   8   4      533.54      419.70     62.37 o 
  -8   8   4      297.92      232.31     49.08 o 
  -7   8   4      669.71      615.71     56.70 o 
  -6   8   4        0.79        2.32     33.02 o 
  -5   8   4      144.10      102.51     36.58 o 
  -4   8   4        4.57       15.99     35.03 o 
  -3   8   4     1653.37     1549.83     81.25 o 
  -2   8   4     2839.85     2415.90     96.82 o 
  -1   8   4     1409.53     1841.58     83.42 o 
   0   8   4     1357.66     1568.71     66.41 o 
   1   8   4      266.39      336.07    145.44 o 
   2   8   4     4049.81     3913.36    158.41 o 
   3   8   4        8.08        0.00     39.50 o 
   4   8   4      167.51       82.41     68.71 o 
   5   8   4      584.26      612.90     73.22 o 
   6   8   4      465.42      437.23     65.04 o 
   7   8   4        9.79        0.00     47.97 o 
   8   8   4      408.91      497.99     81.17 o 
   9   8   4      595.98      521.68     83.89 o 
  10   8   4      141.52      202.71     47.02 o 
  11   8   4      467.80      414.12     64.59 o 
  12   8   4      908.14      897.81     84.53 o 
  13   8   4        5.13       46.90     61.85 o 
  14   8   4      324.92      366.40     83.12 o 
  15   8   4        3.64        0.00     67.44 o 
 -16   9   4       11.98       40.73     71.74 o 
 -15   9   4        1.75        0.00     61.97 o 
 -14   9   4      160.93      124.98     71.55 o 
 -13   9   4       85.58      136.36     93.30 o 
 -12   9   4       30.58      139.20    107.13 o 
 -11   9   4     1498.66     1300.52    166.10 o 
 -10   9   4      118.89       79.17     72.21 o 
  -9   9   4      773.14      668.97     90.02 o 
  -8   9   4      243.80      233.74     52.48 o 
  -7   9   4      753.74      796.11     81.66 o 
  -6   9   4      115.41      229.54     46.90 o 
  -5   9   4      193.33      315.61     55.31 o 
  -4   9   4      249.00      244.81     58.18 o 
  -3   9   4      169.03      260.48     47.65 o 
  -2   9   4       93.89       84.05     39.81 o 
  -1   9   4     3101.59     2866.22    108.99 o 
   0   9   4      930.95     1136.13     60.31 o 
   1   9   4      389.13      387.57     58.54 o 
   2   9   4      234.17      299.31     88.46 o 
   3   9   4      652.15      653.61     97.25 o 
   4   9   4        4.45       11.73     53.29 o 
   5   9   4       51.64        0.00     45.96 o 
   6   9   4      837.43      911.00     90.90 o 
   7   9   4        0.96        0.00     53.41 o 
   8   9   4      175.13      175.14     66.40 o 
   9   9   4      112.45      110.88     74.13 o 
  10   9   4      364.19      271.57     56.38 o 
  11   9   4       18.47      127.36     61.18 o 
  12   9   4       74.05       93.78     72.73 o 
  13   9   4       21.69        0.00     73.17 o 
  14   9   4       42.11      119.67     90.57 o 
  15   9   4       60.86       98.79     98.91 o 
 -15  10   4        0.95        0.00     80.90 o 
 -14  10   4       21.67       69.98     77.14 o 
 -13  10   4       16.20      162.49    146.98 o 
 -12  10   4       94.97       23.25    115.12 o 
 -11  10   4       44.13       20.16    108.21 o 
 -10  10   4       28.73       17.84     74.44 o 
  -9  10   4       76.91       12.05     59.35 o 
  -8  10   4      737.93      705.19     70.85 o 
  -7  10   4      296.49      221.56     52.72 o 
  -6  10   4        9.78        0.00     46.01 o 
  -5  10   4       52.24        5.53     44.95 o 
  -4  10   4      664.02      672.87     70.54 o 
  -3  10   4      453.38      536.70     64.66 o 
  -2  10   4     2527.36     2190.73    105.27 o 
  -1  10   4       71.63       60.40     32.50 o 
   0  10   4      124.39      142.83     39.35 o 
   1  10   4      835.51      853.58     79.67 o 
   2  10   4      358.74      335.60     62.57 o 
   3  10   4      618.08      493.49     73.68 o 
   4  10   4        2.77       33.29     52.84 o 
   5  10   4      261.30      391.84     83.34 o 
   6  10   4      327.19      281.86     68.51 o 
   7  10   4        4.93        5.66     59.19 o 
   8  10   4       53.51        0.00     58.04 o 
   9  10   4       23.87        0.00     60.06 o 
  10  10   4       52.19        0.00     79.72 o 
  11  10   4       40.19       36.45     60.07 o 
  12  10   4       10.80        0.00     68.65 o 
  13  10   4       12.97        0.00     93.01 o 
  14  10   4        3.44       34.19     93.22 o 
 -15  11   4        3.28      139.52    169.95 o 
 -14  11   4      238.58      124.02    162.20 o 
 -13  11   4       72.73      165.93    154.45 o 
 -12  11   4        5.29        0.00    113.49 o 
 -11  11   4        5.07        0.00     77.12 o 
 -10  11   4       18.42        0.00     72.79 o 
  -9  11   4       12.32        0.00     70.86 o 
  -8  11   4      187.35      226.56     57.20 o 
  -7  11   4       43.44       14.42     54.41 o 
  -6  11   4     1287.37     1258.12     98.22 o 
  -5  11   4      561.05      614.00     75.46 o 
  -4  11   4      393.84      362.42    116.57 o 
  -3  11   4      630.82      525.18     80.00 o 
  -2  11   4      484.42      449.90     64.41 o 
  -1  11   4      117.01      168.32     40.96 o 
   0  11   4       65.30       67.71     41.22 o 
   1  11   4     1017.52     1032.21     92.14 o 
   2  11   4        0.18        0.00     51.98 o 
   3  11   4      958.91      882.31     95.47 o 
   4  11   4      324.74      321.21     75.45 o 
   5  11   4       11.94        0.00     56.83 o 
   6  11   4      136.51       85.73     65.37 o 
   7  11   4       81.21       50.55     63.10 o 
   8  11   4        1.30       78.80     61.97 o 
   9  11   4      741.02      663.34     94.50 o 
  10  11   4      497.08      402.92    100.35 o 
  11  11   4        0.53       28.44     61.11 o 
  12  11   4        0.94        0.00     73.14 o 
  13  11   4        2.88        0.00     98.40 o 
 -13  12   4       20.43        0.00    150.72 o 
 -12  12   4      157.84      219.47    122.71 o 
 -11  12   4       12.70        0.00     83.88 o 
 -10  12   4      107.59      130.28     89.13 o 
  -9  12   4       21.97       27.28     68.79 o 
  -8  12   4       57.19      101.66     70.68 o 
  -7  12   4      459.78      331.22     73.59 o 
  -6  12   4       49.26       38.35     52.65 o 
  -5  12   4      508.06      568.78     75.93 o 
  -4  12   4       94.41       68.40     53.30 o 
  -3  12   4      836.65      854.17    116.02 o 
  -2  12   4      119.19       96.37     52.00 o 
  -1  12   4      737.44      750.40     61.54 o 
   0  12   4       77.72       31.90     43.93 o 
   1  12   4        9.75       26.18     39.90 o 
   2  12   4     3721.07     3700.46    180.34 o 
   3  12   4        0.07        1.69     58.19 o 
   4  12   4       20.19        9.35     58.44 o 
   5  12   4        9.42        7.08     60.24 o 
   6  12   4      247.40       90.96     70.01 o 
   7  12   4       78.08      115.87     69.29 o 
   8  12   4       12.45       68.62     62.01 o 
   9  12   4      837.84      863.59     98.06 o 
  10  12   4       59.98       60.97     94.00 o 
  11  12   4        2.43       83.60     95.97 o 
  12  12   4      116.92       74.82    120.52 o 
 -12  13   4        0.01        0.00    107.05 o 
 -11  13   4      714.46      678.82    155.74 o 
 -10  13   4        3.16      152.79     94.66 o 
  -9  13   4      328.82      142.74     92.73 o 
  -8  13   4      248.09      161.72     89.63 o 
  -7  13   4      568.54      399.34     78.92 o 
  -6  13   4      323.87      363.83     75.40 o 
  -5  13   4       11.58       32.09     57.29 o 
  -4  13   4     1302.08     1137.70    146.07 o 
  -3  13   4      179.32      174.67     63.09 o 
  -2  13   4      439.36      614.68     75.55 o 
  -1  13   4      152.52      191.55     49.39 o 
   0  13   4      619.19      638.60     68.81 o 
   1  13   4      357.42      207.94     54.18 o 
   2  13   4       74.67      105.66     46.31 o 
   3  13   4       23.65        0.00     57.74 o 
   4  13   4        1.66        0.00     62.24 o 
   5  13   4      443.57      357.13     86.37 o 
   6  13   4      406.52      364.01     86.27 o 
   7  13   4       35.83       39.13     80.88 o 
   8  13   4      940.25      864.16    118.91 o 
   9  13   4        0.12        0.00     80.23 o 
  10  13   4      541.27      505.33    114.58 o 
  11  13   4       17.32        0.00     96.78 o 
 -11  14   4       18.98        0.00     94.70 o 
 -10  14   4      391.26      526.04    192.74 o 
  -9  14   4       10.84       71.39    117.76 o 
  -8  14   4      234.42      224.34    106.62 o 
  -7  14   4      590.55      559.09     89.08 o 
  -6  14   4      100.98      108.04     68.87 o 
  -5  14   4      571.46      519.14     84.70 o 
  -4  14   4      414.87      348.18     76.69 o 
  -3  14   4      801.79      948.08     96.54 o 
  -2  14   4      646.76      740.51     90.55 o 
  -1  14   4      713.95      622.76     72.12 o 
   0  14   4      368.92      495.69     69.69 o 
   1  14   4        2.93       42.32     52.68 o 
   2  14   4      859.05      837.86     76.78 o 
   3  14   4       21.53        0.00     68.71 o 
   4  14   4      487.84      491.52     94.60 o 
   5  14   4      250.40      241.59     82.46 o 
   6  14   4      502.57      489.94    101.13 o 
   7  14   4      183.81      179.96     87.43 o 
   8  14   4      121.38      120.61     93.57 o 
   9  14   4      383.51      385.29    150.68 o 
  -9  15   4      347.57      399.01    153.94 o 
  -8  15   4      264.13      340.19    118.62 o 
  -7  15   4      475.70      484.77    106.89 o 
  -6  15   4      341.18      379.78     83.74 o 
  -5  15   4       11.49       93.47     69.05 o 
  -4  15   4      245.94       83.28     70.76 o 
  -3  15   4      334.17      188.19     56.23 o 
  -2  15   4      400.44      322.89     68.14 o 
  -1  15   4      619.44      543.82     76.66 o 
   0  15   4      259.08      179.10     81.22 o 
   1  15   4      493.17      546.82     82.36 o 
   2  15   4        3.45        0.00     64.90 o 
   3  15   4      478.70      590.11    123.14 o 
   4  15   4       31.69        0.00     72.04 o 
   5  15   4      238.88       68.78     86.39 o 
   6  15   4      184.96      109.04     85.20 o 
   7  15   4       50.82       73.83     98.11 o 
  -6  16   4       69.51       79.61    102.02 o 
  -5  16   4      336.18      390.64    113.48 o 
  -4  16   4        9.78        0.00     71.80 o 
  -3  16   4      277.65      226.18     69.59 o 
  -2  16   4      236.92      268.54     71.50 o 
  -1  16   4       90.02       19.74     66.41 o 
   0  16   4      882.08     1017.32    112.76 o 
   1  16   4      125.81       42.30     67.55 o 
   2  16   4      255.91      311.07     74.62 o 
   3  16   4      218.38      143.32     72.58 o 
   4  16   4      604.40      566.71    123.99 o 
 -19   1   5        0.28       26.26     87.72 o 
 -18   1   5       93.67      162.82     91.20 o 
 -17   1   5       40.49       46.81     77.86 o 
 -16   1   5      983.27      905.35    201.55 o 
 -15   1   5       61.51       29.31     69.42 o 
 -14   1   5     1045.72     1123.74    108.10 o 
 -13   1   5        3.07        0.00     59.54 o 
 -12   1   5      709.95      511.14     80.64 o 
 -11   1   5       10.83       16.78     41.44 o 
 -10   1   5      557.32      467.39     49.17 o 
  -9   1   5     1004.70     1098.74     56.59 o 
  -8   1   5      386.62      378.98     33.95 o 
  -7   1   5     4467.44     5276.23    150.79 o 
  -6   1   5       18.22       14.69     17.68 o 
  -5   1   5    13163.99    14124.96    269.37 o 
  -4   1   5     3694.50     3536.17    100.05 o 
  -3   1   5      545.62      563.80     50.84 o 
  -2   1   5       31.57        0.00     32.45 o 
  -1   1   5      586.54      538.67     61.80 o 
   0   1   5      218.86       48.31     79.23 o 
   1   1   5     4773.68     5129.72    251.62 o 
   2   1   5    14216.77    15712.36    442.90 o 
   3   1   5     3045.83     2726.24     91.45 o 
   4   1   5     1426.68     1595.83     57.32 o 
   5   1   5     9749.06    10101.75    182.34 o 
   6   1   5      633.88      750.65     47.14 o 
   7   1   5     2001.51     1935.56     71.42 o 
   8   1   5      135.91       91.15     32.94 o 
   9   1   5        1.95        0.00     29.74 o 
  10   1   5      395.86      357.62     53.01 o 
  11   1   5      253.72      277.77     48.06 o 
  12   1   5      193.65      154.38     53.54 o 
  13   1   5        1.04        0.00     50.27 o 
  14   1   5        0.64        0.00     63.08 o 
  15   1   5       19.76        0.00     65.84 o 
  16   1   5      185.84       73.45     84.66 o 
  17   1   5       97.76      197.59     76.21 o 
 -19   2   5       17.19        0.00     84.50 o 
 -18   2   5       31.06       17.28     83.01 o 
 -17   2   5      187.07       93.83     80.91 o 
 -16   2   5        1.47        0.00     69.80 o 
 -15   2   5      388.06      243.41    122.68 o 
 -14   2   5       25.37        2.12     63.87 o 
 -13   2   5      221.81      178.08     66.61 o 
 -12   2   5       20.71        0.00     47.11 o 
 -11   2   5      130.86       75.44     43.48 o 
 -10   2   5      575.18      472.68     49.71 o 
  -9   2   5      482.36      379.51     46.16 o 
  -8   2   5      272.79      140.63     30.07 o 
  -7   2   5     6876.13     7166.11    131.57 o 
  -6   2   5      894.04      939.98     40.58 o 
  -5   2   5     1907.78     1952.09     55.22 o 
  -4   2   5    48969.07    50197.65   1028.46 o 
  -3   2   5    66771.28    69235.75   1410.50 o 
  -2   2   5     8915.83     9501.14    290.07 o 
  -1   2   5     8186.67     8308.44    264.58 o 
   0   2   5      736.04      713.69     72.55 o 
   1   2   5      916.06      887.69     60.75 o 
   2   2   5     1089.28     1136.32     58.37 o 
   3   2   5     2646.19     2386.20     65.76 o 
   4   2   5     4816.29     4800.38     96.17 o 
   5   2   5     1044.83     1281.44     73.73 o 
   6   2   5     3516.31     3744.15    126.61 o 
   7   2   5     6447.86     6501.19    129.23 o 
   8   2   5     7145.03     7058.34    153.27 o 
   9   2   5     2390.82     2418.15     81.87 o 
  10   2   5       86.66       77.74     42.97 o 
  11   2   5      782.19      698.21     94.41 o 
  12   2   5       47.37        0.00     56.74 o 
  13   2   5      123.43       49.21     69.32 o 
  14   2   5       62.72        0.00     69.27 o 
  15   2   5      125.73      129.21     94.79 o 
  16   2   5      225.48       66.97     98.61 o 
  17   2   5       38.04       18.16     87.47 o 
 -19   3   5        3.31        0.00     97.63 o 
 -18   3   5      397.75      369.87    102.15 o 
 -17   3   5      287.91      241.88     84.93 o 
 -16   3   5      973.39      940.80    112.30 o 
 -15   3   5      354.71      182.59     81.23 o 
 -14   3   5     3359.44     3247.06    228.22 o 
 -13   3   5     1447.99     1345.64     87.89 o 
 -12   3   5       18.40       43.76     46.25 o 
 -11   3   5       40.58       45.43     46.84 o 
 -10   3   5      173.72      100.96     35.79 o 
  -9   3   5     1763.97     2097.72     72.20 o 
  -8   3   5      191.63      168.93     21.39 o 
  -7   3   5     6630.58     6726.38    110.39 o 
  -6   3   5     1885.79     2004.94     61.73 o 
  -5   3   5     6168.61     6385.49    108.09 o 
  -4   3   5     6571.28     7056.09    134.51 o 
  -3   3   5    21938.46    22809.40    457.87 o 
  -2   3   5     7557.14     7504.68    161.69 o 
  -1   3   5     3196.39     3330.50    139.31 o 
   0   3   5     4976.63     4711.43    119.65 o 
   1   3   5     1440.52     1291.01     71.23 o 
   2   3   5     1022.97     1193.11     59.88 o 
   3   3   5     1891.17     1890.34     58.92 o 
   4   3   5     2037.02     2330.04     63.06 o 
   5   3   5     9008.08     8926.32    155.18 o 
   6   3   5     2828.31     3075.44     86.28 o 
   7   3   5     3816.65     4086.32     98.95 o 
   8   3   5     3674.76     3896.26    101.26 o 
   9   3   5      916.66      910.69     62.06 o 
  10   3   5      593.00      599.80     70.77 o 
  11   3   5      317.17      275.94     52.32 o 
  12   3   5     1173.44     1346.31     87.54 o 
  13   3   5      278.05      250.75     80.87 o 
  14   3   5      422.48      486.59     91.44 o 
  15   3   5      373.15      457.48    114.65 o 
  16   3   5      297.86      149.67    103.02 o 
  17   3   5      176.67       42.53    141.67 o 
 -19   4   5      145.25       79.64    157.75 o 
 -18   4   5      107.13       87.05     98.26 o 
 -17   4   5      938.40      952.54    240.28 o 
 -16   4   5      249.67      237.35     93.93 o 
 -15   4   5     2255.93     2217.13    186.67 o 
 -14   4   5      325.54      476.37     76.57 o 
 -13   4   5      500.62      550.05     70.25 o 
 -12   4   5     3645.36     3684.29    234.07 o 
 -11   4   5     2399.10     2487.70    111.84 o 
 -10   4   5     2828.14     2967.93     88.75 o 
  -9   4   5      410.51      395.24     33.64 o 
  -8   4   5     3739.70     3742.93     71.81 o 
  -7   4   5      107.36      121.78     26.44 o 
  -6   4   5     5799.20     6253.78    125.35 o 
  -5   4   5     2284.86     2497.02     79.45 o 
  -4   4   5     8278.48     8274.85    220.20 o 
  -3   4   5     1608.64     1429.90     80.62 o 
  -2   4   5      851.28      934.19     65.94 o 
  -1   4   5    10086.91     9905.49    207.74 o 
   0   4   5      199.37      202.02     31.63 o 
   1   4   5    15139.32    14537.68    293.06 o 
   2   4   5     3393.20     3265.23     97.96 o 
   3   4   5      767.43      923.38     41.68 o 
   4   4   5    13832.93    14425.26    240.43 o 
   5   4   5     1926.46     1987.93     67.39 o 
   6   4   5     4651.53     4748.93    104.62 o 
   7   4   5      509.52      482.04     42.80 o 
   8   4   5     7966.64     7716.98    152.24 o 
   9   4   5     1341.36     1404.57     72.97 o 
  10   4   5     1929.76     1863.47     84.19 o 
  11   4   5      941.13      924.99     98.34 o 
  12   4   5        8.59        0.00     68.91 o 
  13   4   5      418.13      461.51     81.38 o 
  14   4   5      241.42      160.32     91.98 o 
  15   4   5      984.86      770.80    128.79 o 
  16   4   5      324.50      390.90    137.94 o 
  17   4   5       77.17        0.00     94.25 o 
 -18   5   5      263.70      231.09    104.84 o 
 -17   5   5      333.18      292.67    101.64 o 
 -16   5   5      468.42      486.60     86.35 o 
 -15   5   5      110.92        0.00     61.17 o 
 -14   5   5     1417.56     1359.53    106.52 o 
 -13   5   5      172.50       71.65     57.96 o 
 -12   5   5      481.17      499.68    111.96 o 
 -11   5   5     2123.20     2207.80     96.69 o 
 -10   5   5      252.87      197.30     37.41 o 
  -9   5   5    10399.50     9231.51    151.29 o 
  -8   5   5      361.12      458.92     36.25 o 
  -7   5   5    16980.51    17427.95    268.19 o 
  -6   5   5     5137.67     5133.88    110.97 o 
  -5   5   5     4889.92     4784.98    104.74 o 
  -4   5   5     6482.34     5812.64    155.09 o 
  -3   5   5      657.98      737.02     63.37 o 
  -2   5   5     9017.52     8068.55    218.65 o 
  -1   5   5     1570.33     1864.33     73.27 o 
   0   5   5    17187.32    17453.96    343.12 o 
   1   5   5     1396.75     1636.90     79.72 o 
   2   5   5    13132.64    13153.66    274.40 o 
   3   5   5     4324.56     4662.07    125.54 o 
   4   5   5      649.72      644.49     50.50 o 
   5   5   5      379.74      375.23     35.91 o 
   6   5   5      110.40       88.66     31.68 o 
   7   5   5     5242.65     5511.38    129.34 o 
   8   5   5      545.69      497.98     50.23 o 
   9   5   5     2721.90     2829.81    121.58 o 
  10   5   5      961.43      980.21     74.18 o 
  11   5   5       42.26       77.83     50.02 o 
  12   5   5     2650.26     2657.42    125.53 o 
  13   5   5       68.71       37.31     62.16 o 
  14   5   5      719.09      588.02     99.92 o 
  15   5   5     1091.21      888.03    107.34 o 
  16   5   5      199.83      282.30    114.25 o 
 -18   6   5      695.03      630.96    123.49 o 
 -17   6   5      671.89      608.05     97.25 o 
 -16   6   5      159.81      136.15     93.46 o 
 -15   6   5     1685.10     1736.19    239.65 o 
 -14   6   5      367.77      328.44     80.93 o 
 -13   6   5     3637.73     3974.93    154.80 o 
 -12   6   5     2018.20     2198.17    110.66 o 
 -11   6   5     3417.21     3414.83    109.00 o 
 -10   6   5     2738.85     2731.86    117.27 o 
  -9   6   5     1355.79     1230.22     63.49 o 
  -8   6   5    14052.83    13690.55    226.84 o 
  -7   6   5       30.94       25.17     26.38 o 
  -6   6   5    10016.43    10126.98    173.66 o 
  -5   6   5     4631.29     4866.03    115.20 o 
  -4   6   5      780.68      871.60     57.63 o 
  -3   6   5     1805.54     1637.01    101.48 o 
  -2   6   5     2804.96     3116.89    121.02 o 
  -1   6   5    35499.36    36979.96    678.55 o 
   0   6   5      139.57      125.89     30.09 o 
   1   6   5     8060.45     7896.36    181.50 o 
   2   6   5     6303.70     6492.46    203.40 o 
   3   6   5      533.29      404.36     62.52 o 
   4   6   5     4402.87     4474.95    139.66 o 
   5   6   5      497.79      490.30     30.37 o 
   6   6   5     4350.08     4578.62    108.86 o 
   7   6   5     1629.72     1804.88     72.27 o 
   8   6   5     5715.41     6087.82    141.79 o 
   9   6   5     1491.57     1666.17     79.97 o 
  10   6   5     2735.60     2806.06    111.00 o 
  11   6   5     7083.71     7339.42    207.77 o 
  12   6   5      220.04      335.05     64.83 o 
  13   6   5     1364.40     1487.79    116.60 o 
  14   6   5      653.38      575.09     93.64 o 
  15   6   5      680.96      677.14    103.74 o 
  16   6   5      428.42      334.29    114.33 o 
 -18   7   5      152.91        1.46    108.88 o 
 -17   7   5       93.83      199.18     82.64 o 
 -16   7   5     1753.90     1778.35    129.76 o 
 -15   7   5       98.86      149.60     67.68 o 
 -14   7   5     1458.75     1294.70    102.11 o 
 -13   7   5      446.43      366.26     66.11 o 
 -12   7   5     5112.21     5632.65    233.49 o 
 -11   7   5     4079.01     4291.72    158.51 o 
 -10   7   5     2172.95     2267.13    168.52 o 
  -9   7   5     5153.99     5416.33    144.33 o 
  -8   7   5      112.25      147.81     57.16 o 
  -7   7   5     8389.76     8806.01    176.39 o 
  -6   7   5     5236.87     5338.56    129.98 o 
  -5   7   5     9303.07     8780.79    177.68 o 
  -4   7   5    10539.17    10127.37    222.16 o 
  -3   7   5       84.37       13.41     34.27 o 
  -2   7   5    11620.62    10328.64    247.76 o 
  -1   7   5     7441.82     7850.43    181.96 o 
   0   7   5    10590.87    10331.11    228.38 o 
   1   7   5     3104.87     2872.13     93.48 o 
   2   7   5    12578.79    11891.01    322.10 o 
   3   7   5    11786.22    10946.92    411.42 o 
   4   7   5     1237.97     1496.49    123.72 o 
   5   7   5     6157.67     6442.84    187.03 o 
   6   7   5      231.22      279.28     58.18 o 
   7   7   5     7105.11     7527.97    224.24 o 
   8   7   5      535.71      520.96     56.83 o 
   9   7   5     4677.07     4942.22    131.01 o 
  10   7   5     4925.60     4820.62    135.36 o 
  11   7   5      668.54      504.38     71.27 o 
  12   7   5     1892.60     1892.73    143.94 o 
  13   7   5       36.71        0.00     59.56 o 
  14   7   5     2157.27     2000.64    136.93 o 
  15   7   5      119.55       42.61     76.34 o 
 -17   8   5      372.52      532.55     98.47 o 
 -16   8   5      614.72      359.47     87.38 o 
 -15   8   5     1065.05     1116.55    147.26 o 
 -14   8   5      355.70      336.86     71.17 o 
 -13   8   5     3457.73     3465.54    140.52 o 
 -12   8   5     1077.16     1225.33    121.01 o 
 -11   8   5      733.40      756.03     78.08 o 
 -10   8   5     1750.48     1777.87     91.06 o 
  -9   8   5     1500.92     1706.80    108.51 o 
  -8   8   5     8857.31     9093.20    195.82 o 
  -7   8   5     3328.01     3340.89    108.47 o 
  -6   8   5     8741.41     8939.90    224.78 o 
  -5   8   5     7998.94     7413.52    183.33 o 
  -4   8   5     2939.83     2839.61    121.88 o 
  -3   8   5    11189.58     9996.56    240.81 o 
  -2   8   5     7610.33     7715.99    286.07 o 
  -1   8   5    10039.30     9531.05    200.94 o 
   0   8   5     1692.52     1414.34    115.11 o 
   1   8   5    15528.68    16247.45    336.21 o 
   2   8   5     6073.87     6320.87    213.25 o 
   3   8   5     8369.63     8093.26    255.91 o 
   4   8   5     4961.55     4906.36    158.05 o 
   5   8   5     4626.18     4524.25    162.60 o 
   6   8   5     3682.18     3729.90    211.90 o 
   7   8   5      270.22      105.80     71.52 o 
   8   8   5     3466.84     3693.54    121.78 o 
   9   8   5     2949.85     2890.94    139.98 o 
  10   8   5      449.67      552.64     59.06 o 
  11   8   5     1646.89     1627.12    128.12 o 
  12   8   5        8.02       56.21     57.95 o 
  13   8   5     2831.31     2742.35    135.31 o 
  14   8   5      121.98      106.13     76.05 o 
  15   8   5      340.65       87.84    108.53 o 
 -16   9   5     1242.83     1264.53    111.60 o 
 -15   9   5      132.97       61.71     67.94 o 
 -14   9   5     2249.08     2458.10    134.55 o 
 -13   9   5     1323.19     1413.21    221.77 o 
 -12   9   5     4417.63     4655.02    282.05 o 
 -11   9   5     1005.68      925.73    131.16 o 
 -10   9   5      948.76      776.86     90.76 o 
  -9   9   5     1237.36     1402.86    114.55 o 
  -8   9   5     2213.61     2116.65     96.86 o 
  -7   9   5     9946.13     9292.53    202.92 o 
  -6   9   5     2557.22     2360.73     96.55 o 
  -5   9   5     4544.25     4474.67    143.26 o 
  -4   9   5     4309.07     3969.73    135.30 o 
  -3   9   5     1241.38     1286.02     81.52 o 
  -2   9   5     6762.05     7100.66    203.67 o 
  -1   9   5        0.06        0.00     30.11 o 
   0   9   5     3378.39     3386.87    108.07 o 
   1   9   5     2782.50     2583.23     97.46 o 
   2   9   5     2974.56     3066.55    152.41 o 
   3   9   5     5167.12     5323.14    203.13 o 
   4   9   5     1448.71     1188.07    108.60 o 
   5   9   5     8383.59     8511.41    236.11 o 
   6   9   5        1.28       46.07     53.15 o 
   7   9   5     2628.90     2780.42    139.38 o 
   8   9   5     3836.44     3994.42    207.39 o 
   9   9   5     1897.45     1920.60    101.18 o 
  10   9   5     3453.88     3816.72    118.58 o 
  11   9   5      157.53      113.68     72.27 o 
  12   9   5     2153.18     2509.14    189.31 o 
  13   9   5      147.18       73.02     81.33 o 
  14   9   5     1735.78     1649.28    163.47 o 
 -15  10   5     1069.96     1033.17    119.87 o 
 -14  10   5      246.94      308.45     82.78 o 
 -13  10   5     1404.11     1201.13    213.87 o 
 -12  10   5      521.12      621.66    171.96 o 
 -11  10   5      682.11      803.37    111.51 o 
 -10  10   5     1960.98     2278.96    135.42 o 
  -9  10   5      589.27      577.69     85.21 o 
  -8  10   5     2795.38     2889.78    115.16 o 
  -7  10   5       88.25       66.21     45.22 o 
  -6  10   5     7306.55     7598.95    206.82 o 
  -5  10   5     4145.48     3862.17    171.52 o 
  -4  10   5     1858.88     1900.11    103.61 o 
  -3  10   5     8674.69     8656.63    218.46 o 
  -2  10   5      243.59      184.90     84.12 o 
  -1  10   5     5289.79     5152.38    139.89 o 
   0  10   5     1382.15     1342.67    119.80 o 
   1  10   5     3428.23     3420.70    112.27 o 
   2  10   5     5731.86     5376.55    191.01 o 
   3  10   5     4467.92     4703.13    200.85 o 
   4  10   5     5032.88     4648.85    206.53 o 
   5  10   5      502.23      438.62    135.68 o 
   6  10   5     4780.02     4945.75    183.95 o 
   7  10   5      327.64      341.20     78.30 o 
   8  10   5     1841.29     1963.36    129.77 o 
   9  10   5     2185.61     2356.87    103.93 o 
  10  10   5      540.61      564.35     81.96 o 
  11  10   5     1948.11     2135.85    138.52 o 
  12  10   5       25.60       76.69     76.66 o 
  13  10   5     1341.15     1194.35    253.43 o 
 -15  11   5       94.02      288.51    184.88 o 
 -14  11   5     1455.80     1429.93    243.73 o 
 -13  11   5       51.74      129.18    152.15 o 
 -12  11   5      266.82      239.73    120.04 o 
 -11  11   5      865.99      925.17    133.35 o 
 -10  11   5      369.30      411.28     85.24 o 
  -9  11   5     2079.91     2213.93    150.99 o 
  -8  11   5       26.36        0.00     53.92 o 
  -7  11   5     6895.66     6568.17    198.05 o 
  -6  11   5     1147.15     1112.29     92.83 o 
  -5  11   5      473.03      371.67     64.93 o 
  -4  11   5      433.82      435.95     65.38 o 
  -3  11   5     2135.34     1930.99    109.26 o 
  -2  11   5    11128.67    11738.50    307.25 o 
  -1  11   5       44.69       29.24     41.42 o 
   0  11   5     8329.41     8758.18    208.60 o 
   1  11   5     1267.82     1434.08     80.02 o 
   2  11   5     2279.69     2373.15    135.66 o 
   3  11   5     2151.22     2293.28    180.33 o 
   4  11   5      808.75     1017.12    103.11 o 
   5  11   5     2554.39     2440.98    171.66 o 
   6  11   5       75.77      107.01     67.90 o 
   7  11   5     2509.61     2931.01    153.40 o 
   8  11   5     1409.66     1455.98    119.36 o 
   9  11   5      621.46      747.48    118.92 o 
  10  11   5      772.92      789.24     87.20 o 
  11  11   5        1.68       34.03     54.73 o 
  12  11   5     1302.71     1648.14    177.07 o 
  13  11   5       29.83      182.22    100.33 o 
 -13  12   5     1424.18     1429.07    241.15 o 
 -12  12   5      139.33        0.00    102.40 o 
 -11  12   5      924.70     1034.55    130.51 o 
 -10  12   5      772.14      696.62    103.78 o 
  -9  12   5       86.60       75.50     68.41 o 
  -8  12   5     3206.52     3250.11    174.45 o 
  -7  12   5       37.95       37.01     56.52 o 
  -6  12   5     1574.50     1690.99    150.64 o 
  -5  12   5       63.88       48.65     53.02 o 
  -4  12   5     2602.64     2774.73    135.29 o 
  -3  12   5     1095.10     1142.82     92.78 o 
  -2  12   5        9.66        5.45     42.22 o 
  -1  12   5     4550.43     4359.61    141.45 o 
   0  12   5       39.98       49.51     54.62 o 
   1  12   5     1999.19     1972.78     96.47 o 
   2  12   5     1721.91     1499.60     81.89 o 
   3  12   5     1450.09     1532.46    177.55 o 
   4  12   5     3319.13     3224.70    169.63 o 
   5  12   5      363.99      220.63     75.73 o 
   6  12   5     2081.36     2156.27    213.74 o 
   7  12   5       30.60       81.55     79.35 o 
   8  12   5     1992.75     2194.41    136.17 o 
   9  12   5      759.01      865.64    108.55 o 
  10  12   5       35.75       35.42     86.77 o 
  11  12   5      977.00     1100.39     99.85 o 
 -12  13   5      395.39       94.52    171.10 o 
 -11  13   5      638.31      709.10    179.31 o 
 -10  13   5      431.17      221.51    115.14 o 
  -9  13   5      824.22      720.18    174.55 o 
  -8  13   5       62.17        0.00     78.47 o 
  -7  13   5     1981.44     2322.32    195.74 o 
  -6  13   5      260.96      150.83     64.88 o 
  -5  13   5      502.91      507.80     79.77 o 
  -4  13   5      751.15      478.40     77.27 o 
  -3  13   5     1350.86     1306.13    146.19 o 
  -2  13   5     1896.85     1960.33    175.71 o 
  -1  13   5       18.08        0.00     45.12 o 
   0  13   5     5691.76     5656.29    174.21 o 
   1  13   5      493.30      530.52     65.20 o 
   2  13   5     1256.18     1314.23     93.64 o 
   3  13   5      771.29      964.32    106.44 o 
   4  13   5      174.26       99.55     74.25 o 
   5  13   5     1610.88     1848.51    203.20 o 
   6  13   5        8.86        0.00     65.69 o 
   7  13   5     1750.08     1607.77    140.94 o 
   8  13   5       80.81       17.09     79.59 o 
   9  13   5      349.10      241.16     81.97 o 
  10  13   5      290.69      386.97    113.87 o 
 -11  14   5      225.95      109.68    101.38 o 
 -10  14   5      187.69      185.19     98.12 o 
  -9  14   5       16.90       45.53     99.19 o 
  -8  14   5     1040.88     1144.94    168.40 o 
  -7  14   5       42.42       62.32     74.98 o 
  -6  14   5      551.04      679.53     92.04 o 
  -5  14   5      939.52     1042.40    106.16 o 
  -4  14   5      452.90      459.86     89.95 o 
  -3  14   5     1115.82     1170.53     83.75 o 
  -2  14   5       28.82       35.77     53.99 o 
  -1  14   5     2000.58     1968.78    130.07 o 
   0  14   5       54.52        5.66     54.05 o 
   1  14   5     1392.28     1291.68     93.23 o 
   2  14   5       61.83      168.73     62.78 o 
   3  14   5      129.62       24.56     49.96 o 
   4  14   5     1022.51     1222.03    127.76 o 
   5  14   5       10.67       99.91     74.09 o 
   6  14   5      782.65      789.73    113.44 o 
   7  14   5      104.56       32.08     82.03 o 
   8  14   5      383.98      327.45    103.13 o 
   9  14   5      217.68      228.30    110.97 o 
  -9  15   5      159.99        0.00    103.38 o 
  -8  15   5        0.54        0.00     95.64 o 
  -7  15   5      346.82      424.14    111.38 o 
  -6  15   5       32.88        2.26     70.72 o 
  -5  15   5      239.53      349.81     90.74 o 
  -4  15   5      784.44      687.65    108.51 o 
  -3  15   5       52.34       74.32     60.25 o 
  -2  15   5      433.19      323.07     71.05 o 
  -1  15   5      152.59      156.25     66.13 o 
   0  15   5      858.02      861.81     89.06 o 
   1  15   5       60.75       63.26     59.36 o 
   2  15   5      139.50      113.12     61.33 o 
   3  15   5      554.71      598.88     95.46 o 
   4  15   5       32.04        0.00     79.01 o 
   5  15   5      720.16      710.37    138.19 o 
   6  15   5       81.57       29.20     94.72 o 
   7  15   5      442.81      203.87    131.46 o 
  -6  16   5      220.41       94.95    132.81 o 
  -5  16   5        3.62       63.56    126.24 o 
  -4  16   5       55.12       62.94    120.57 o 
  -3  16   5      494.95      484.96     82.51 o 
  -2  16   5        4.69       28.19     65.84 o 
  -1  16   5      314.73       90.52     86.65 o 
   0  16   5      138.22      122.46     70.87 o 
   1  16   5      562.07      648.56     88.94 o 
   2  16   5        6.40       14.46     71.57 o 
   3  16   5       61.49       79.55     75.42 o 
   4  16   5      248.41      176.27    154.45 o 
 -19   0   6       96.97       70.53    121.86 o 
 -18   0   6     2039.44     2804.47    230.95 o 
 -17   0   6      200.26      196.74     99.17 o 
 -16   0   6     6358.69     6348.42    286.32 o 
 -15   0   6     1275.48     1278.17    142.55 o 
 -14   0   6     5634.07     6592.80    276.46 o 
 -13   0   6      334.12      297.35     95.17 o 
 -12   0   6     1248.32     1660.12    131.16 o 
 -11   0   6    31681.74    32454.78    860.21 o 
 -10   0   6      133.20      113.42     60.45 o 
  -9   0   6    32104.94    33094.44    854.43 o 
  -8   0   6     1178.05     1450.03    149.85 o 
  -7   0   6     5917.07     5079.84    267.56 o 
  -6   0   6    11482.23    10976.40    307.66 o 
  -5   0   6      487.15      482.85     48.80 o 
  -4   0   6     8203.43     7693.84    234.86 o 
  -3   0   6    35413.60    36813.68   1372.23 o 
  -2   0   6    10642.65    10787.80    466.50 o 
  -1   0   6    43282.37    43853.69   1647.83 o 
   0   0   6   288365.44   287066.72  10257.57 o 
   1   0   6   184969.39   183451.20   6607.38 o 
   2   0   6    15771.31    15792.50    457.17 o 
   3   0   6    11495.25    12182.50    291.60 o 
   4   0   6    12018.98    11569.42    242.88 o 
   5   0   6    21370.17    23478.13    448.86 o 
   6   0   6     2578.15     2354.98    115.22 o 
   7   0   6    18993.74    19171.52    381.33 o 
   8   0   6    19555.86    19354.42    469.50 o 
   9   0   6      600.14      654.00     87.59 o 
  10   0   6     6308.15     6122.59    257.55 o 
  11   0   6      378.52      450.44     87.29 o 
  12   0   6     5143.62     5188.78    239.09 o 
  13   0   6     2807.73     3017.94    213.01 o 
  14   0   6      843.17      673.55    108.14 o 
  15   0   6     2367.68     2598.98    191.88 o 
  16   0   6       19.80        0.00     86.23 o 
  17   0   6      726.76      812.46    182.72 o 
 -19   1   6      357.85      227.96     98.11 o 
 -18   1   6      114.69       52.73     84.38 o 
 -17   1   6     2272.74     2342.67    161.20 o 
 -16   1   6       19.78        0.00     73.87 o 
 -15   1   6     2430.01     2970.80    163.93 o 
 -14   1   6     2448.11     2737.13    151.62 o 
 -13   1   6      992.70     1123.20    149.10 o 
 -12   1   6     8968.15     8467.62    214.15 o 
 -11   1   6      668.38      611.01     62.96 o 
 -10   1   6    18841.15    18465.73    363.36 o 
  -9   1   6     4482.29     4688.08    123.27 o 
  -8   1   6    38900.03    38672.85    621.04 o 
  -7   1   6    11073.65    10561.82    176.60 o 
  -6   1   6     6742.82     6599.03    117.96 o 
  -5   1   6    25598.91    25612.94    420.13 o 
  -4   1   6      104.92      142.43     38.90 o 
  -3   1   6    23045.74    22078.37    481.62 o 
  -2   1   6     5775.95     5823.08    204.41 o 
  -1   1   6    37818.31    37221.54    998.43 o 
   0   1   6     5074.86     4414.95    182.99 o 
   1   1   6    22385.19    23991.00    539.04 o 
   2   1   6    29822.26    28824.27    543.21 o 
   3   1   6       17.35        0.00     25.18 o 
   4   1   6    23160.99    22338.79    353.90 o 
   5   1   6     1482.14     1236.83     57.01 o 
   6   1   6     5516.74     5213.31    110.43 o 
   7   1   6    10421.33    10273.21    180.44 o 
   8   1   6     2991.42     3058.53    106.62 o 
   9   1   6     9380.73     9242.94    203.67 o 
  10   1   6      179.16      183.39     49.54 o 
  11   1   6     7224.58     7207.01    174.69 o 
  12   1   6     2721.81     2696.07    102.73 o 
  13   1   6     1723.18     1830.43    106.21 o 
  14   1   6     2018.02     2168.05    131.91 o 
  15   1   6       47.57       47.02     72.21 o 
  16   1   6     1913.30     1908.27    164.01 o 
  17   1   6       56.81       63.81     71.57 o 
 -19   2   6      214.09      222.91     96.02 o 
 -18   2   6     1292.56     1283.48    136.17 o 
 -17   2   6       24.77        0.00     74.44 o 
 -16   2   6     1140.35     1081.92    117.21 o 
 -15   2   6      574.12      739.35    119.39 o 
 -14   2   6     2658.40     2827.28    210.27 o 
 -13   2   6     4399.98     4004.29    170.60 o 
 -12   2   6       32.29        0.00     39.43 o 
 -11   2   6     9738.76     9353.21    219.96 o 
 -10   2   6     1812.89     1841.79     87.64 o 
  -9   2   6     7897.33     7324.82    155.30 o 
  -8   2   6     7671.84     7207.65    135.87 o 
  -7   2   6    20804.61    20623.67    295.36 o 
  -6   2   6    42856.77    41642.24    606.92 o 
  -5   2   6      655.84      645.13     47.63 o 
  -4   2   6    21919.58    22157.20    367.26 o 
  -3   2   6    12346.19    12298.08    285.39 o 
  -2   2   6    15455.00    14864.58    340.56 o 
  -1   2   6    12466.96    12767.46    260.56 o 
   0   2   6    14875.50    15846.99    316.10 o 
   1   2   6    38389.67    38947.54    714.07 o 
   2   2   6      137.74      212.87     30.58 o 
   3   2   6    31141.20    31319.93    475.65 o 
   4   2   6     5862.95     7066.18    130.31 o 
   5   2   6    12685.09    12364.36    202.80 o 
   6   2   6     5738.48     6107.70    124.41 o 
   7   2   6    12236.29    11575.01    198.74 o 
   8   2   6    16919.34    16659.45    249.96 o 
   9   2   6       32.61        5.17     34.71 o 
  10   2   6     8375.03     8233.17    166.78 o 
  11   2   6      537.07      455.34     57.24 o 
  12   2   6     3345.08     3201.25    149.61 o 
  13   2   6     1611.93     1649.00    295.30 o 
  14   2   6      902.11      927.68    182.46 o 
  15   2   6     2557.22     2353.62    165.78 o 
  16   2   6       32.71        0.00     80.41 o 
  17   2   6      904.75      802.42    248.47 o 
 -19   3   6     1048.15      891.07    151.31 o 
 -18   3   6       79.88       67.74     86.63 o 
 -17   3   6      921.60     1201.62    127.56 o 
 -16   3   6      475.88      398.60     89.03 o 
 -15   3   6     9550.91     9544.82    297.90 o 
 -14   3   6     1877.41     1699.25    124.75 o 
 -13   3   6       57.78       56.26     55.07 o 
 -12   3   6     4596.02     4750.50    148.21 o 
 -11   3   6     1312.86     1280.31     80.49 o 
 -10   3   6     6304.85     6648.79    151.97 o 
  -9   3   6     1012.61     1055.22     59.98 o 
  -8   3   6     2561.82     2359.54     59.34 o 
  -7   3   6     5453.80     5455.30     96.07 o 
  -6   3   6    11970.07    11414.71    167.30 o 
  -5   3   6    36955.94    35962.65    528.60 o 
  -4   3   6      102.98       82.45     21.85 o 
  -3   3   6     6698.50     6731.56    153.09 o 
  -2   3   6     7067.43     6746.76    178.96 o 
  -1   3   6     2554.61     2404.29     88.76 o 
   0   3   6    29379.13    28331.81    530.52 o 
   1   3   6       14.25       37.41     31.05 o 
   2   3   6    43037.28    43480.46    704.18 o 
   3   3   6     4318.26     4613.79     93.71 o 
   4   3   6    11354.51    10698.81    193.12 o 
   5   3   6     5348.08     5520.12    113.69 o 
   6   3   6    16543.92    15908.88    280.20 o 
   7   3   6    15261.69    15390.94    251.45 o 
   8   3   6      252.47      119.87     38.62 o 
   9   3   6    11908.24    11417.44    224.56 o 
  10   3   6       45.68       10.81     42.83 o 
  11   3   6     6690.81     6475.97    167.21 o 
  12   3   6     1017.89      813.45     92.51 o 
  13   3   6     1311.11     1304.79    188.25 o 
  14   3   6      878.05      753.79    127.86 o 
  15   3   6      449.85      369.03    153.44 o 
  16   3   6     1660.03     1479.27    173.78 o 
  17   3   6      251.28      239.95    126.60 o 
 -19   4   6      401.62      305.89    120.27 o 
 -18   4   6      701.32      590.63    247.60 o 
 -17   4   6       41.43       24.93     85.60 o 
 -16   4   6     1679.09     1693.45    157.55 o 
 -15   4   6      180.42      121.65     63.80 o 
 -14   4   6      963.67      826.62     81.00 o 
 -13   4   6     4903.02     4687.46    156.21 o 
 -12   4   6      349.91      400.24     62.07 o 
 -11   4   6     2809.48     2962.52    119.29 o 
 -10   4   6      756.25      634.49     70.19 o 
  -9   4   6     3355.98     3322.05     75.31 o 
  -8   4   6     6091.59     5539.87    101.35 o 
  -7   4   6    11593.81    11716.09    175.19 o 
  -6   4   6    12305.03    12101.97    188.80 o 
  -5   4   6     2521.40     2869.62     81.39 o 
  -4   4   6    31281.38    31546.91    512.34 o 
  -3   4   6     2662.68     2767.69     91.41 o 
  -2   4   6    39542.53    38527.61    700.52 o 
  -1   4   6    16736.88    16242.75    323.34 o 
   0   4   6     2198.64     2103.96     88.30 o 
   1   4   6    12137.43    11935.52    255.20 o 
   2   4   6      123.69       64.55     47.57 o 
   3   4   6    18850.90    19111.29    315.08 o 
   4   4   6      555.51      556.36     41.17 o 
   5   4   6    12713.02    13017.97    210.67 o 
   6   4   6     5635.61     5470.50    117.53 o 
   7   4   6       19.45       43.68     33.49 o 
   8   4   6     5383.08     5702.05    128.77 o 
   9   4   6       33.31       68.25     41.22 o 
  10   4   6     5764.02     5940.09    150.77 o 
  11   4   6       37.39       59.67     53.80 o 
  12   4   6      918.09      912.42     88.26 o 
  13   4   6     1293.36     1124.08    207.15 o 
  14   4   6       26.78        0.00     87.48 o 
  15   4   6      842.67      708.16    131.17 o 
  16   4   6        0.74        1.14    102.45 o 
 -18   5   6      140.43        3.24     89.92 o 
 -17   5   6     1303.33     1188.42    150.72 o 
 -16   5   6        1.27        0.00    118.42 o 
 -15   5   6     1042.30      946.02     97.59 o 
 -14   5   6     1067.69      904.75     93.20 o 
 -13   5   6     1045.68     1201.03    127.73 o 
 -12   5   6     2556.51     2755.59    124.41 o 
 -11   5   6      779.48      754.60     72.16 o 
 -10   5   6     2235.41     2255.47     81.78 o 
  -9   5   6       43.95        0.00     26.96 o 
  -8   5   6     3794.94     4107.20    109.29 o 
  -7   5   6     5105.54     5073.04    115.20 o 
  -6   5   6     2713.48     3124.83     84.85 o 
  -5   5   6    11513.59    11674.11    205.26 o 
  -4   5   6     3916.12     4051.76    156.16 o 
  -3   5   6    21287.28    21763.70    500.89 o 
  -2   5   6      983.05      936.30     53.45 o 
  -1   5   6     4183.65     4074.27    114.75 o 
   0   5   6     4076.76     3726.76    110.33 o 
   1   5   6        8.50       31.88     28.41 o 
   2   5   6    14344.16    14336.43    301.62 o 
   3   5   6     1893.74     1919.54     95.73 o 
   4   5   6     6237.74     6264.05    128.98 o 
   5   5   6     2633.60     2926.44    101.49 o 
   6   5   6     4229.49     3958.18     94.86 o 
   7   5   6     2739.38     2785.91    133.69 o 
   8   5   6     1036.76     1108.22     66.17 o 
   9   5   6     7726.15     7819.21    174.83 o 
  10   5   6        8.64        0.69     51.15 o 
  11   5   6      313.21      223.35     54.93 o 
  12   5   6      459.45      371.77     70.90 o 
  13   5   6      564.37      408.69     79.51 o 
  14   5   6      905.06      921.58    123.16 o 
  15   5   6       43.33       61.92    160.05 o 
  16   5   6     1027.66     1017.38    260.09 o 
 -18   6   6      500.05      374.52    147.56 o 
 -17   6   6       21.28      128.79     78.16 o 
 -16   6   6     1370.08     1301.85    114.13 o 
 -15   6   6      168.24      158.69     68.61 o 
 -14   6   6      342.45      324.35     69.99 o 
 -13   6   6     1098.97     1293.79    117.45 o 
 -12   6   6     1158.15     1108.76    112.04 o 
 -11   6   6     1369.04     1257.48     77.69 o 
 -10   6   6      575.96      520.84     44.80 o 
  -9   6   6     3677.26     3502.42    116.46 o 
  -8   6   6      157.56       39.32     37.62 o 
  -7   6   6      352.95      371.17     41.36 o 
  -6   6   6     3189.80     3299.39     88.82 o 
  -5   6   6     2283.57     2161.57     84.16 o 
  -4   6   6     7216.91     6671.33    180.31 o 
  -3   6   6      171.19      156.15     44.73 o 
  -2   6   6     1919.53     1516.14     65.47 o 
  -1   6   6     1066.75      877.65     55.92 o 
   0   6   6      194.30       68.23     31.81 o 
   1   6   6     6824.48     6627.54    168.07 o 
   2   6   6     1811.61     1938.50     95.47 o 
   3   6   6     4285.97     4115.18    109.96 o 
   4   6   6       84.79        0.00     31.48 o 
   5   6   6     6591.81     5804.02    246.58 o 
   6   6   6     4536.13     4549.45    116.30 o 
   7   6   6     1087.16      978.40     59.77 o 
   8   6   6     2112.50     2121.01     87.19 o 
   9   6   6     1189.16     1088.98     72.45 o 
  10   6   6     1213.24     1343.26     85.50 o 
  11   6   6       69.45       74.90     52.09 o 
  12   6   6      709.14      540.55     77.02 o 
  13   6   6      356.85      358.96    110.14 o 
  14   6   6        0.91        0.00     68.34 o 
  15   6   6      224.20      234.51     86.94 o 
  16   6   6        4.29      108.20    181.29 o 
 -18   7   6        1.84        0.00     79.64 o 
 -17   7   6      226.39      171.89     81.25 o 
 -16   7   6      208.80      143.23     78.45 o 
 -15   7   6       39.70       54.65     63.93 o 
 -14   7   6     1219.36     1224.80    106.34 o 
 -13   7   6      609.60      588.33     73.38 o 
 -12   7   6       97.21       64.45     74.53 o 
 -11   7   6       45.69       28.12     38.67 o 
 -10   7   6     3656.63     3745.23    133.46 o 
  -9   7   6       45.33       31.67     40.60 o 
  -8   7   6      665.95      604.36     45.88 o 
  -7   7   6     2754.43     2745.76     85.36 o 
  -6   7   6      499.34      493.10     54.94 o 
  -5   7   6      967.30      879.41     63.12 o 
  -4   7   6        3.78        0.00     38.69 o 
  -3   7   6     3230.54     3583.40    127.20 o 
  -2   7   6     4291.92     4456.77    152.15 o 
  -1   7   6     9427.20     9545.57    253.71 o 
   0   7   6      182.17      100.88     36.56 o 
   1   7   6       10.32       72.72     33.60 o 
   2   7   6      354.75      336.19     44.62 o 
   3   7   6        5.49        3.59     31.16 o 
   4   7   6     2963.81     3198.27    190.42 o 
   5   7   6     1367.92     1351.21     70.42 o 
   6   7   6      410.36      424.56     66.31 o 
   7   7   6      128.75       23.92     31.60 o 
   8   7   6      262.10      304.08     42.05 o 
   9   7   6      145.18       95.68     52.90 o 
  10   7   6       38.21       10.81     75.80 o 
  11   7   6      114.48      111.57     59.35 o 
  12   7   6      639.51      563.13     79.80 o 
  13   7   6       18.80        0.00     61.83 o 
  14   7   6      600.14      424.69     90.28 o 
  15   7   6        0.05       49.59    109.46 o 
 -17   8   6       63.83      171.13     83.05 o 
 -16   8   6       62.86      119.86     75.95 o 
 -15   8   6      100.45       38.97     67.53 o 
 -14   8   6      336.34      287.27     71.96 o 
 -13   8   6      192.34      144.06     57.67 o 
 -12   8   6     1026.19     1038.79     76.63 o 
 -11   8   6      782.91      751.90     77.91 o 
 -10   8   6      167.40      136.45     59.70 o 
  -9   8   6       93.44      126.28     71.19 o 
  -8   8   6        2.97        0.83     39.29 o 
  -7   8   6      629.73      609.21     56.81 o 
  -6   8   6        2.72       35.71     40.61 o 
  -5   8   6       24.22       45.34     40.48 o 
  -4   8   6      176.41      128.25     48.50 o 
  -3   8   6     1501.46     1412.43     91.75 o 
  -2   8   6       67.59        7.35     28.25 o 
  -1   8   6        2.17       43.45     34.63 o 
   0   8   6       12.92       36.50     34.14 o 
   1   8   6      773.99      822.93     61.67 o 
   2   8   6       71.11       58.30     35.56 o 
   3   8   6     1313.26     1239.01     62.14 o 
   4   8   6     2081.64     1940.17    135.12 o 
   5   8   6      290.27      258.84     81.55 o 
   6   8   6      166.09      238.17     45.85 o 
   7   8   6      499.50      558.77     60.62 o 
   8   8   6     1468.74     1402.08     86.69 o 
   9   8   6      783.85      548.75     69.67 o 
  10   8   6       77.70        0.00     60.97 o 
  11   8   6      342.01      345.55     65.63 o 
  12   8   6     1112.44     1014.53     93.43 o 
  13   8   6      425.40      357.13     77.43 o 
  14   8   6       57.84       48.55     85.20 o 
  15   8   6      228.42      306.95     88.46 o 
 -16   9   6        1.36       63.62     74.05 o 
 -15   9   6      131.07      127.27     70.04 o 
 -14   9   6      166.84      124.97     62.93 o 
 -13   9   6        1.19       41.79     64.31 o 
 -12   9   6        1.67        0.00    102.27 o 
 -11   9   6      677.59      552.11     84.75 o 
 -10   9   6     1738.62     1552.71    114.01 o 
  -9   9   6      635.91      577.47     80.02 o 
  -8   9   6      238.88      165.89     49.01 o 
  -7   9   6       14.91       17.43     40.63 o 
  -6   9   6        9.95        0.00     37.36 o 
  -5   9   6       12.87       23.81     48.53 o 
  -4   9   6      336.79      406.34    113.37 o 
  -3   9   6      198.40      215.56     54.97 o 
  -2   9   6      685.39      687.57     52.63 o 
  -1   9   6       17.97        0.00     33.56 o 
   0   9   6     2366.08     2445.78    124.81 o 
   1   9   6      503.54      515.32     89.00 o 
   2   9   6      928.34      861.64     77.78 o 
   3   9   6      158.39      212.27     45.83 o 
   4   9   6      976.93     1114.80    212.08 o 
   5   9   6      182.48      115.18     58.09 o 
   6   9   6      369.48      312.52     66.33 o 
   7   9   6      662.65      601.52     59.81 o 
   8   9   6       53.84      144.09     51.42 o 
   9   9   6      114.19      117.75     55.46 o 
  10   9   6      179.90      180.58     85.26 o 
  11   9   6      981.18      688.92     98.80 o 
  12   9   6      151.11      264.94     87.04 o 
  13   9   6      153.10       42.99     83.40 o 
  14   9   6       29.60      110.08    103.65 o 
 -16  10   6       40.98      121.47     92.97 o 
 -15  10   6        0.94        0.00     77.55 o 
 -14  10   6        0.31       30.07     86.70 o 
 -13  10   6        1.95       82.39    141.82 o 
 -12  10   6        3.14       21.45    109.12 o 
 -11  10   6       63.66        0.00     64.03 o 
 -10  10   6       73.94       31.40     62.38 o 
  -9  10   6       64.52      133.42     67.14 o 
  -8  10   6      174.69      141.71     56.72 o 
  -7  10   6      107.78       32.10     45.58 o 
  -6  10   6       26.30        4.09     46.53 o 
  -5  10   6        2.04        0.00     51.63 o 
  -4  10   6      515.85      474.44     72.88 o 
  -3  10   6        2.05        0.00     46.14 o 
  -2  10   6      181.93      232.32     47.17 o 
  -1  10   6       12.97       20.62     38.03 o 
   0  10   6       22.51       24.59     37.95 o 
   1  10   6      311.75      350.99     60.50 o 
   2  10   6      988.72      819.78    110.01 o 
   3  10   6      318.81      393.10     87.99 o 
   4  10   6      331.80      460.92     87.04 o 
   5  10   6       12.82        0.00     66.48 o 
   6  10   6      104.49      230.38     68.86 o 
   7  10   6       24.31        0.00     70.11 o 
   8  10   6        2.94       67.16     48.17 o 
   9  10   6      299.97      207.85     58.77 o 
  10  10   6       20.81       50.20     50.03 o 
  11  10   6       37.36       63.45     73.22 o 
  12  10   6       28.30        0.00    130.09 o 
  13  10   6      136.73        0.00    119.56 o 
 -15  11   6        2.10       58.49     94.59 o 
 -14  11   6      186.90      138.08    163.35 o 
 -13  11   6       13.32       71.77    148.13 o 
 -12  11   6       56.32        0.00    103.98 o 
 -11  11   6      425.64      328.50     94.89 o 
 -10  11   6      321.93      279.19    113.45 o 
  -9  11   6       97.35      100.37     66.15 o 
  -8  11   6       91.25       84.26     55.73 o 
  -7  11   6      130.64      147.61     59.47 o 
  -6  11   6      373.75      212.02     62.90 o 
  -5  11   6     3067.82     3183.27    158.02 o 
  -4  11   6      140.56      119.02     61.67 o 
  -3  11   6       25.83       12.34     52.05 o 
  -2  11   6       31.46        0.00     40.98 o 
  -1  11   6     3087.99     3193.89    120.64 o 
   0  11   6      434.04      419.48     57.89 o 
   1  11   6       43.69       24.99     41.29 o 
   2  11   6     1307.25     1403.62     96.42 o 
   3  11   6       99.91       61.34     42.03 o 
   4  11   6       47.98       67.85     86.23 o 
   5  11   6       32.61       52.86     75.37 o 
   6  11   6      648.77      799.42    116.01 o 
   7  11   6      138.13       56.59     65.36 o 
   8  11   6        0.44       52.33     69.10 o 
   9  11   6       43.01       48.28     53.41 o 
  10  11   6      149.50       17.22     65.69 o 
  11  11   6        1.75        0.00     73.62 o 
  12  11   6        0.01       31.61     80.04 o 
 -13  12   6      148.12        0.00    153.59 o 
 -12  12   6        4.03        0.00    106.42 o 
 -11  12   6      141.91       58.33    177.95 o 
 -10  12   6       61.07      106.06     77.81 o 
  -9  12   6       60.21        3.37     65.53 o 
  -8  12   6      259.55      377.98     98.55 o 
  -7  12   6      151.44       10.75     58.59 o 
  -6  12   6      731.69      769.19    167.73 o 
  -5  12   6      129.08       88.42     65.62 o 
  -4  12   6      712.89      545.16     85.05 o 
  -3  12   6       31.07        7.29     60.56 o 
  -2  12   6      757.32      698.73     87.82 o 
  -1  12   6       46.26       21.62     57.28 o 
   0  12   6        1.30       41.28     46.26 o 
   1  12   6      664.23      688.61     88.47 o 
   2  12   6      241.07      336.52     59.39 o 
   3  12   6     1160.94     1409.65    135.79 o 
   4  12   6      492.49      557.56     87.95 o 
   5  12   6      180.33      105.82     70.72 o 
   6  12   6      147.30      140.78     83.75 o 
   7  12   6       52.28       71.26     81.14 o 
   8  12   6     1359.41     1446.01    128.21 o 
   9  12   6       27.51       76.65     82.08 o 
  10  12   6      130.95      113.60    106.49 o 
  11  12   6        7.20       74.73     62.08 o 
 -12  13   6      215.90      122.15    125.25 o 
 -11  13   6       92.46       90.54     96.63 o 
 -10  13   6      131.96       60.82     76.38 o 
  -9  13   6        9.67       14.81     83.21 o 
  -8  13   6      510.46      413.89    103.35 o 
  -7  13   6      196.12      180.42     81.97 o 
  -6  13   6       83.64      124.44     74.46 o 
  -5  13   6      403.98      470.43     88.04 o 
  -4  13   6      139.41      113.78     99.74 o 
  -3  13   6       55.66      142.78     51.00 o 
  -2  13   6      185.19      128.18     51.83 o 
  -1  13   6      975.18      833.37     93.64 o 
   0  13   6      129.36      157.80     61.76 o 
   1  13   6       46.23      146.19     54.89 o 
   2  13   6      900.47      939.97     79.56 o 
   3  13   6       16.32        0.00     47.59 o 
   4  13   6      359.66      417.85     98.69 o 
   5  13   6       22.32       42.07     72.56 o 
   6  13   6      403.05      322.07     86.54 o 
   7  13   6      116.06       12.62     80.34 o 
   8  13   6       66.46        8.24     71.06 o 
   9  13   6      909.27      845.19    106.69 o 
  10  13   6       48.53      111.72    108.65 o 
 -11  14   6      322.08       54.10    104.19 o 
 -10  14   6        2.02        0.00     94.78 o 
  -9  14   6       66.82        0.00     90.15 o 
  -8  14   6      301.10      470.95    116.18 o 
  -7  14   6      621.58      689.39    109.42 o 
  -6  14   6      479.81      555.79    103.04 o 
  -5  14   6      182.94       53.55     88.26 o 
  -4  14   6      811.84      940.67    131.27 o 
  -3  14   6      195.44      171.97     60.21 o 
  -2  14   6      284.95      374.40     68.03 o 
  -1  14   6        2.07        0.00     54.88 o 
   0  14   6      593.47      573.56     77.62 o 
   1  14   6      922.05      855.17     85.75 o 
   2  14   6       50.38       45.27     55.93 o 
   3  14   6      236.38      205.07     73.55 o 
   4  14   6       21.13        0.00     51.60 o 
   5  14   6      351.79      295.82     89.37 o 
   6  14   6        2.58       24.28     80.33 o 
   7  14   6      125.03      193.86     95.17 o 
   8  14   6      410.60      564.48    126.26 o 
  -8  15   6      181.55      195.17    113.50 o 
  -7  15   6      344.80      341.15    124.88 o 
  -6  15   6      344.49      190.45     91.72 o 
  -5  15   6      289.66      387.67     97.28 o 
  -4  15   6        0.13        0.00     74.46 o 
  -3  15   6      420.49      417.80     75.70 o 
  -2  15   6       87.12      110.05     62.47 o 
  -1  15   6      204.73      209.63     69.34 o 
   0  15   6      542.29      493.45     79.48 o 
   1  15   6      344.67      358.18     73.07 o 
   2  15   6      369.43      374.08     73.68 o 
   3  15   6        4.78        0.00     58.90 o 
   4  15   6      388.73      293.88     73.89 o 
   5  15   6      102.90       26.44    121.26 o 
   6  15   6      197.64      135.80    107.12 o 
  -5  16   6       21.92        0.00    126.21 o 
  -4  16   6      422.55      350.16     92.13 o 
  -3  16   6       14.83        0.00     77.60 o 
  -2  16   6      294.79      458.63     87.69 o 
  -1  16   6      643.13      642.59     97.43 o 
   0  16   6      410.64      448.06     98.24 o 
   1  16   6      272.54      256.98    123.87 o 
   2  16   6        1.38        0.00     90.96 o 
   3  16   6      926.24      903.97    169.09 o 
 -19   1   7       27.23       13.43     88.26 o 
 -18   1   7      197.34      148.76     88.12 o 
 -17   1   7      118.60      151.10     80.38 o 
 -16   1   7      216.32      250.77     83.98 o 
 -15   1   7     1123.37     1164.58    116.87 o 
 -14   1   7     1727.36     1698.00    129.19 o 
 -13   1   7     1605.39     1391.66    113.45 o 
 -12   1   7      196.03      111.61     57.16 o 
 -11   1   7        0.91       42.85     44.36 o 
 -10   1   7     1401.03     1372.90     63.86 o 
  -9   1   7        1.00        0.82     24.27 o 
  -8   1   7       21.52       60.73     21.74 o 
  -7   1   7      584.81      540.01     29.03 o 
  -6   1   7       73.45       59.08     20.13 o 
  -5   1   7      291.08      295.17     28.30 o 
  -4   1   7      633.67      599.94     44.29 o 
  -3   1   7     3167.63     2890.34    143.26 o 
  -2   1   7     3437.37     3671.36    126.67 o 
  -1   1   7        8.70       13.35     37.25 o 
   0   1   7      281.20      355.53     54.01 o 
   1   1   7     1098.96     1256.53     57.53 o 
   2   1   7      135.88       97.66     31.81 o 
   3   1   7       29.71        0.00     24.80 o 
   4   1   7        3.70        0.00     27.12 o 
   5   1   7     3068.31     3805.08    125.43 o 
   6   1   7     1335.70     1171.19     76.39 o 
   7   1   7      204.02      162.29     39.13 o 
   8   1   7      571.71      519.39     61.46 o 
   9   1   7       82.81       38.54     33.95 o 
  10   1   7      876.34      841.15     71.30 o 
  11   1   7       76.91       26.36     50.71 o 
  12   1   7       25.51       69.17     49.29 o 
  13   1   7        2.14        0.00     56.62 o 
  14   1   7        1.57        0.00     58.16 o 
  15   1   7       86.92      114.66     75.64 o 
  16   1   7        1.64        0.00     66.55 o 
 -19   2   7       16.55        0.00     95.06 o 
 -18   2   7       96.08       23.49     81.63 o 
 -17   2   7      314.34      313.22    118.55 o 
 -16   2   7      592.59      555.95     97.79 o 
 -15   2   7       39.30        0.00     67.65 o 
 -14   2   7      635.82      589.05     91.82 o 
 -13   2   7      106.31      166.15     67.82 o 
 -12   2   7      643.65      331.33    143.87 o 
 -11   2   7     1790.93     1816.26    101.44 o 
 -10   2   7       23.68       13.76     36.82 o 
  -9   2   7       14.29       16.50     23.63 o 
  -8   2   7     1262.52     1483.52     77.85 o 
  -7   2   7    30691.17    31312.57    436.30 o 
  -6   2   7     1103.40     1190.27     48.62 o 
  -5   2   7     5133.34     4304.33     91.88 o 
  -4   2   7     2152.02     2200.56     66.78 o 
  -3   2   7        3.56        0.00     22.62 o 
  -2   2   7     3359.05     3317.54    100.99 o 
  -1   2   7      352.65      386.20     43.80 o 
   0   2   7     3100.54     2824.20     97.37 o 
   1   2   7     6706.67     7168.18    139.11 o 
   2   2   7      554.66      513.23     39.99 o 
   3   2   7       43.83       48.34     27.59 o 
   4   2   7     4556.38     4610.59    102.05 o 
   5   2   7     4902.81     5643.38    118.97 o 
   6   2   7       10.05       76.56     32.59 o 
   7   2   7      951.70      971.35     93.04 o 
   8   2   7      542.89      524.13     46.74 o 
   9   2   7      125.98      141.93     40.06 o 
  10   2   7       29.63       38.63     41.21 o 
  11   2   7      278.32      213.30     45.41 o 
  12   2   7      814.76      823.44    104.24 o 
  13   2   7      201.99       98.54     78.15 o 
  14   2   7      702.60      464.39    101.63 o 
  15   2   7      415.41      178.38     94.05 o 
  16   2   7       32.46        0.00    103.94 o 
 -19   3   7      149.74        3.68    101.65 o 
 -18   3   7      363.47      277.83     96.04 o 
 -17   3   7      121.25       45.10     75.37 o 
 -16   3   7       46.10        0.00     67.56 o 
 -15   3   7     1976.78     1832.18    138.18 o 
 -14   3   7     2158.23     2095.56    194.85 o 
 -13   3   7       34.47        0.00     48.19 o 
 -12   3   7     1198.68     1215.90     83.71 o 
 -11   3   7        9.35        0.00     41.17 o 
 -10   3   7      809.80      804.37     49.34 o 
  -9   3   7      276.15      263.54     32.05 o 
  -8   3   7    12157.59    12854.09    200.96 o 
  -7   3   7     1647.46     1743.22     51.02 o 
  -6   3   7     4793.64     4869.99     95.22 o 
  -5   3   7     3887.43     4005.32     88.74 o 
  -4   3   7     6766.38     6937.20    129.54 o 
  -3   3   7    11658.56    11468.63    219.80 o 
  -2   3   7     1297.55     1469.86     66.80 o 
  -1   3   7    10390.52    10370.57    234.94 o 
   0   3   7      127.52       64.75     34.00 o 
   1   3   7     4995.76     4800.05    135.48 o 
   2   3   7       68.94       68.10     25.27 o 
   3   3   7     1948.08     1929.49     65.75 o 
   4   3   7    12368.69    12208.14    243.91 o 
   5   3   7      171.44      163.71     32.60 o 
   6   3   7     5412.39     5103.87    115.02 o 
   7   3   7      134.13      124.14     37.75 o 
   8   3   7     2782.60     3216.92    134.56 o 
   9   3   7        4.80        0.00     42.54 o 
  10   3   7     3102.71     2982.58    108.38 o 
  11   3   7     1945.75     1892.46    108.51 o 
  12   3   7       43.46        0.00     50.98 o 
  13   3   7      128.46        0.00     90.45 o 
  14   3   7      115.01      253.13    103.82 o 
  15   3   7      971.12      800.50    168.08 o 
  16   3   7      111.66      202.51    108.81 o 
 -19   4   7      334.70      291.29    117.53 o 
 -18   4   7      357.67      271.98    110.39 o 
 -17   4   7      743.56      644.34    190.19 o 
 -16   4   7     1460.59     1315.43    144.97 o 
 -15   4   7     1267.85     1238.13    126.71 o 
 -14   4   7      966.26     1046.62     96.55 o 
 -13   4   7      128.29       35.97     53.39 o 
 -12   4   7      181.10      208.40     54.94 o 
 -11   4   7      857.71      810.28     72.22 o 
 -10   4   7      488.74      429.01     42.15 o 
  -9   4   7     3306.84     3183.25     82.55 o 
  -8   4   7      737.70      844.47     40.30 o 
  -7   4   7     3805.40     3564.35     76.50 o 
  -6   4   7    15812.17    16510.82    266.21 o 
  -5   4   7    17657.76    17294.70    275.14 o 
  -4   4   7     2924.87     2927.65     85.57 o 
  -3   4   7     4645.52     4696.09    178.92 o 
  -2   4   7     6996.29     6949.47    188.49 o 
  -1   4   7     4028.09     4574.95    135.74 o 
   0   4   7     9624.89     9450.54    215.88 o 
   1   4   7     1003.28      782.27     57.33 o 
   2   4   7     2388.62     2400.17     83.14 o 
   3   4   7    15489.54    15081.45    254.98 o 
   4   4   7     1425.55     1426.57     55.80 o 
   5   4   7    11992.66    11791.80    217.55 o 
   6   4   7      830.91      744.82     51.03 o 
   7   4   7     8054.30     7964.34    243.22 o 
   8   4   7       47.60      109.45     41.32 o 
   9   4   7     2726.28     2805.16    102.59 o 
  10   4   7      240.57      189.12     54.34 o 
  11   4   7      843.80      806.62     85.38 o 
  12   4   7      745.56      781.00     86.97 o 
  13   4   7        0.26        0.00     63.48 o 
  14   4   7     1345.83     1171.10    147.82 o 
  15   4   7       75.61        0.00    188.61 o 
  16   4   7      495.02      293.01    124.08 o 
 -18   5   7      353.04      346.39    178.85 o 
 -17   5   7      389.70      271.96    103.08 o 
 -16   5   7      523.28      451.69     84.06 o 
 -15   5   7     1318.59     1436.82    168.62 o 
 -14   5   7       64.96       77.56     58.72 o 
 -13   5   7     2367.94     2141.45    119.79 o 
 -12   5   7      523.17      456.20     69.56 o 
 -11   5   7     1995.97     2075.86    104.98 o 
 -10   5   7     3630.71     3442.08     91.22 o 
  -9   5   7      791.80      856.76     48.21 o 
  -8   5   7     7891.78     8053.75    136.46 o 
  -7   5   7        7.22        0.00     20.61 o 
  -6   5   7    16871.93    16773.79    253.67 o 
  -5   5   7     6512.40     6944.79    130.69 o 
  -4   5   7    25205.60    25481.76    429.66 o 
  -3   5   7      243.86      233.42     36.10 o 
  -2   5   7    10493.08    10485.91    231.56 o 
  -1   5   7     1000.75     1183.58     73.91 o 
   0   5   7     5711.41     5621.73    150.66 o 
   1   5   7     3746.30     3625.99    190.96 o 
   2   5   7     4482.21     4720.92    204.71 o 
   3   5   7      386.41      373.97     34.02 o 
   4   5   7     4935.18     4789.11    112.62 o 
   5   5   7      137.64       40.48     35.03 o 
   6   5   7     2250.88     1973.34     78.61 o 
   7   5   7       82.03      114.58     39.61 o 
   8   5   7     3756.70     3617.63    127.91 o 
   9   5   7     2726.99     2840.79    114.65 o 
  10   5   7      470.10      480.34     62.88 o 
  11   5   7     3756.79     3992.40    270.66 o 
  12   5   7      228.87      222.15     66.84 o 
  13   5   7     2305.39     2350.82    129.89 o 
  14   5   7       20.57        0.00     89.68 o 
  15   5   7      789.59      898.43    136.56 o 
  16   5   7      352.18      569.83    132.08 o 
 -18   6   7       19.93      169.53     94.95 o 
 -17   6   7      820.23      625.98     96.12 o 
 -16   6   7      594.62      470.67     88.00 o 
 -15   6   7      903.25      841.79     96.41 o 
 -14   6   7     1366.16     1474.22    109.41 o 
 -13   6   7       11.29        0.00     67.84 o 
 -12   6   7     3016.50     2657.38    226.45 o 
 -11   6   7       37.36       68.98     63.90 o 
 -10   6   7     1637.45     1640.08     97.91 o 
  -9   6   7     4078.76     4401.86    131.10 o 
  -8   6   7     1746.98     1670.84     70.70 o 
  -7   6   7     3723.10     3676.11     99.02 o 
  -6   6   7     4648.40     4990.47    115.67 o 
  -5   6   7     3759.97     3720.31    141.25 o 
  -4   6   7     1214.22     1246.65     72.91 o 
  -3   6   7      593.87      637.27     48.50 o 
  -2   6   7    12555.82    12503.57    269.11 o 
  -1   6   7     4410.95     4343.97    128.05 o 
   0   6   7     7257.99     7470.52    186.70 o 
   1   6   7      260.53      391.17     48.52 o 
   2   6   7     9982.51     9836.73    232.97 o 
   3   6   7    15676.01    15556.68    296.57 o 
   4   6   7     3731.22     3491.82     90.98 o 
   5   6   7     4282.66     3975.08    181.08 o 
   6   6   7      166.34      129.18     38.22 o 
   7   6   7     4317.49     4283.29    119.44 o 
   8   6   7        2.17        0.00     37.53 o 
   9   6   7     5783.52     6083.52    154.83 o 
  10   6   7     4944.94     4882.25    151.63 o 
  11   6   7     1364.70     1560.30    103.20 o 
  12   6   7     1407.26     1375.19    105.15 o 
  13   6   7      107.11       26.49     62.75 o 
  14   6   7     1107.88      989.87    110.35 o 
  15   6   7        8.11        0.00    101.30 o 
 -18   7   7      466.34      331.09     95.15 o 
 -17   7   7      548.61      735.04    103.97 o 
 -16   7   7      874.26      775.74    107.80 o 
 -15   7   7     1365.21     1294.80    108.90 o 
 -14   7   7       63.05       32.93     61.23 o 
 -13   7   7     2829.83     2513.05    167.46 o 
 -12   7   7      609.90      821.12    119.51 o 
 -11   7   7     3340.91     3344.51    135.31 o 
 -10   7   7     3797.16     4174.12    171.79 o 
  -9   7   7     1706.33     1796.00    185.53 o 
  -8   7   7     2328.39     2431.09    101.68 o 
  -7   7   7      270.86      387.54     64.00 o 
  -6   7   7     9671.98     8908.13    207.98 o 
  -5   7   7     3208.50     3104.97    108.41 o 
  -4   7   7     3101.66     2981.88    116.78 o 
  -3   7   7     4357.70     4097.80    119.13 o 
  -2   7   7     2332.59     2391.28    132.33 o 
  -1   7   7    14622.99    14883.24    318.57 o 
   0   7   7     2552.43     2325.55    115.36 o 
   1   7   7    17703.33    17076.10    382.87 o 
   2   7   7     5535.38     5235.91    285.45 o 
   3   7   7     6761.88     6889.32    163.05 o 
   4   7   7     1195.25     1187.78     70.09 o 
   5   7   7     2773.20     2767.05    104.66 o 
   6   7   7     3771.40     3962.63    226.03 o 
   7   7   7       17.29        0.00     33.17 o 
   8   7   7     4495.28     4570.11    155.98 o 
   9   7   7     4683.57     4921.29    137.76 o 
  10   7   7     2142.67     2152.21    131.39 o 
  11   7   7     1688.48     1676.53    106.73 o 
  12   7   7      293.06      353.85     73.63 o 
  13   7   7     2119.25     2131.77    128.72 o 
  14   7   7       14.99        0.00     71.68 o 
  15   7   7      592.09      639.34    103.98 o 
 -17   8   7      415.42      285.83     87.53 o 
 -16   8   7      500.97      442.53     89.33 o 
 -15   8   7      229.80      201.45     72.91 o 
 -14   8   7     2283.28     2450.82    129.62 o 
 -13   8   7      203.58      155.19     59.93 o 
 -12   8   7     3733.47     3802.14    230.79 o 
 -11   8   7     3788.83     3739.82    131.51 o 
 -10   8   7     1305.14     1355.69    214.58 o 
  -9   8   7     2473.93     2667.55    159.82 o 
  -8   8   7      374.16      441.48     63.72 o 
  -7   8   7     9693.46     9901.95    227.34 o 
  -6   8   7       40.47        0.00     38.32 o 
  -5   8   7     4280.49     4200.23    130.72 o 
  -4   8   7     8038.32     8015.87    190.16 o 
  -3   8   7     8211.98     8187.51    197.49 o 
  -2   8   7     4650.36     4972.37    143.98 o 
  -1   8   7      113.54      118.09     41.38 o 
   0   8   7    11468.24    11330.55    262.17 o 
   1   8   7       17.56       38.09     38.01 o 
   2   8   7    10789.58    11169.81    265.54 o 
   3   8   7      927.38      893.11     62.09 o 
   4   8   7     2204.44     2490.32    113.70 o 
   5   8   7     3418.62     3222.08    113.58 o 
   6   8   7      257.10      257.99     52.28 o 
   7   8   7     2308.50     2470.62    116.36 o 
   8   8   7     2763.16     2718.39    116.23 o 
   9   8   7     7747.33     8173.57    213.45 o 
  10   8   7     5165.91     5576.07    161.97 o 
  11   8   7      384.31      224.06     63.75 o 
  12   8   7     1894.36     1821.16    116.37 o 
  13   8   7       89.97       64.79     82.73 o 
  14   8   7      886.01      843.69    108.17 o 
 -16   9   7      731.72      738.31     97.88 o 
 -15   9   7      627.77      656.34    122.18 o 
 -14   9   7      176.59       88.43     82.21 o 
 -13   9   7     3643.83     3340.46    165.30 o 
 -12   9   7      192.37       76.64    106.39 o 
 -11   9   7     1515.39     1583.59    117.83 o 
 -10   9   7     1077.04     1079.79    101.50 o 
  -9   9   7      550.09      605.85     85.80 o 
  -8   9   7     2399.59     2289.14    148.61 o 
  -7   9   7       20.25        0.00     47.26 o 
  -6   9   7     4813.99     4871.66    167.91 o 
  -5   9   7      688.19      586.31     72.47 o 
  -4   9   7     3550.87     3674.87    158.91 o 
  -3   9   7    11187.94    11039.51    282.77 o 
  -2   9   7      556.43      429.16     50.31 o 
  -1   9   7    11254.18    10922.32    259.45 o 
   0   9   7      295.27      341.08     54.87 o 
   1   9   7     4967.81     5230.21    168.11 o 
   2   9   7     1459.77     1598.56    156.84 o 
   3   9   7     4594.65     5002.15    163.55 o 
   4   9   7     4372.97     4384.23    180.69 o 
   5   9   7      236.07      237.68     50.69 o 
   6   9   7     3627.63     4101.40    135.21 o 
   7   9   7       66.50       17.88     47.97 o 
   8   9   7     7840.03     8055.22    208.14 o 
   9   9   7     4418.60     4397.29    234.30 o 
  10   9   7     2331.47     2191.40    119.07 o 
  11   9   7      798.59     1097.36    116.70 o 
  12   9   7       40.00        0.00     74.61 o 
  13   9   7     1314.93     1363.36    141.09 o 
 -15  10   7      168.92        0.96     84.87 o 
 -14  10   7     2301.29     2482.95    150.68 o 
 -13  10   7        0.98        0.00    135.50 o 
 -12  10   7     1640.72     1662.25    180.49 o 
 -11  10   7      664.98      638.00    104.00 o 
 -10  10   7     2091.92     2182.19    243.93 o 
  -9  10   7     1749.06     1800.06    123.49 o 
  -8  10   7        6.08        0.00     51.11 o 
  -7  10   7     6013.70     6053.24    177.15 o 
  -6  10   7      168.30       69.37     59.62 o 
  -5  10   7     9900.43     9625.28    420.62 o 
  -4  10   7     3778.25     4176.95    169.20 o 
  -3  10   7     2903.39     2796.16    175.86 o 
  -2  10   7     6394.55     6370.63    183.18 o 
  -1  10   7      332.06      289.88     52.37 o 
   0  10   7     6040.70     6022.28    179.26 o 
   1  10   7      557.97      577.16     74.79 o 
   2  10   7     5000.24     4671.95    236.99 o 
   3  10   7      901.28      917.41     75.93 o 
   4  10   7     1086.97     1041.61     81.98 o 
   5  10   7     2677.67     2744.21    134.70 o 
   6  10   7      583.03      641.03    145.95 o 
   7  10   7     3195.36     3174.95    205.79 o 
   8  10   7      773.64      809.51     94.37 o 
   9  10   7     1867.34     1758.69    106.24 o 
  10  10   7      588.19      701.72    105.94 o 
  11  10   7      140.11       72.96     80.37 o 
  12  10   7     1477.20     1680.73    144.00 o 
  13  10   7       22.96       79.00     91.58 o 
 -15  11   7      566.78      542.90    105.55 o 
 -14  11   7        2.27       20.96    159.62 o 
 -13  11   7     2025.81     1946.10    267.56 o 
 -12  11   7       98.34        0.00    154.02 o 
 -11  11   7      890.26      855.50    107.50 o 
 -10  11   7      879.30      867.14    102.87 o 
  -9  11   7     1110.24     1037.34    106.33 o 
  -8  11   7     2913.18     3029.68    153.89 o 
  -7  11   7       65.00        7.49     61.29 o 
  -6  11   7     8161.92     7973.55    360.40 o 
  -5  11   7      505.50      539.27     82.48 o 
  -4  11   7     3191.47     3298.32    160.16 o 
  -3  11   7     2454.58     2714.06    107.62 o 
  -2  11   7     1384.73     1552.43     88.63 o 
  -1  11   7     3593.34     3663.42    190.42 o 
   0  11   7      307.93      229.18     53.19 o 
   1  11   7     2142.02     2160.62    105.06 o 
   2  11   7      113.86      170.51     52.69 o 
   3  11   7     2673.99     3022.06    167.07 o 
   4  11   7     5874.51     6076.36    189.34 o 
   5  11   7       70.43        5.75     48.75 o 
   6  11   7     1453.89     1660.96     92.72 o 
   7  11   7       11.66        1.81     49.56 o 
   8  11   7     2887.72     3011.17    175.23 o 
   9  11   7       56.77       98.97     61.17 o 
  10  11   7      456.61      629.32     75.42 o 
  11  11   7     1329.45     1270.55    126.52 o 
  12  11   7       53.79       37.33     86.12 o 
 -13  12   7       25.76       36.75    151.58 o 
 -12  12   7     1529.96     2028.67    548.32 o 
 -11  12   7        5.24       21.38     74.75 o 
 -10  12   7      340.91      378.19    126.71 o 
  -9  12   7      917.90      937.68    141.26 o 
  -8  12   7      307.30       80.68     85.04 o 
  -7  12   7     2326.09     2375.28    152.09 o 
  -6  12   7      688.39      600.29     89.60 o 
  -5  12   7     2022.09     2009.48    139.64 o 
  -4  12   7      234.26      333.50     76.54 o 
  -3  12   7     1125.98     1157.18    144.20 o 
  -2  12   7     2317.48     2123.86    117.56 o 
  -1  12   7      447.32      505.53     64.20 o 
   0  12   7     2168.19     1945.06    104.99 o 
   1  12   7      669.55      704.19     73.23 o 
   2  12   7     2460.95     2757.25    156.50 o 
   3  12   7     1955.26     2002.30    105.70 o 
   4  12   7      812.05      899.53     81.82 o 
   5  12   7     3266.54     3678.08    291.71 o 
   6  12   7        2.92        0.00     54.01 o 
   7  12   7     1810.51     2191.59    111.75 o 
   8  12   7        4.06        0.00     56.86 o 
   9  12   7      771.25      802.78     86.75 o 
  10  12   7      393.01      488.77    128.12 o 
  11  12   7      208.36      126.45     90.23 o 
 -12  13   7       51.44        2.54    404.78 o 
 -11  13   7     1291.62     1402.48    135.64 o 
 -10  13   7      371.42      403.17     90.30 o 
  -9  13   7      350.10      489.93    117.30 o 
  -8  13   7     1087.61     1212.20    141.22 o 
  -7  13   7       14.74       89.50     75.96 o 
  -6  13   7     1399.85     1352.80    171.38 o 
  -5  13   7      765.89      717.86    141.17 o 
  -4  13   7     1355.59     1405.51    129.36 o 
  -3  13   7      653.61      763.25     74.03 o 
  -2  13   7      174.35      169.15     76.83 o 
  -1  13   7     1134.65     1203.50     92.41 o 
   0  13   7       89.53      150.63     75.87 o 
   1  13   7     2943.13     3116.74    199.96 o 
   2  13   7      239.33      193.48     63.19 o 
   3  13   7      791.24      827.85     97.80 o 
   4  13   7     1685.30     1603.94    124.36 o 
   5  13   7       42.22       98.16     58.20 o 
   6  13   7      564.47      600.13     81.72 o 
   7  13   7      135.62       50.03     61.90 o 
   8  13   7      737.26      633.41     81.07 o 
   9  13   7       64.10       47.61    107.17 o 
 -10  14   7      197.06      264.40    113.27 o 
  -9  14   7      790.68      576.18    127.74 o 
  -8  14   7      286.90      306.32    105.69 o 
  -7  14   7      738.37      780.10    132.79 o 
  -6  14   7       40.31      125.78     78.28 o 
  -5  14   7      338.95      413.87     91.52 o 
  -4  14   7      413.85      439.92     66.46 o 
  -3  14   7      683.43      703.21     85.39 o 
  -2  14   7      906.80      842.59     85.52 o 
  -1  14   7        8.62      119.88     59.25 o 
   0  14   7     1361.71     1385.81    137.52 o 
   1  14   7       32.49      134.98     62.49 o 
   2  14   7      601.90      712.36     82.62 o 
   3  14   7      426.70      493.37     76.57 o 
   4  14   7       86.29      181.40     64.62 o 
   5  14   7      647.82      848.68     99.19 o 
   6  14   7       97.84        0.00     61.44 o 
   7  14   7      875.20      894.75     97.27 o 
   8  14   7       41.90        7.18     77.93 o 
  -8  15   7      599.14      495.75    126.37 o 
  -7  15   7       11.31        5.84     99.67 o 
  -6  15   7      224.83      250.50     93.96 o 
  -5  15   7       57.23        0.00     78.33 o 
  -4  15   7      261.98      215.90     69.18 o 
  -3  15   7      431.29      399.62     76.27 o 
  -2  15   7       12.73        0.00     62.56 o 
  -1  15   7      833.13      762.32    141.57 o 
   0  15   7      105.06      177.74     71.90 o 
   1  15   7     1152.61     1270.03    104.75 o 
   2  15   7       82.34       87.85     65.12 o 
   3  15   7      240.90      272.55     72.72 o 
   4  15   7      205.94      181.14     72.20 o 
   5  15   7       39.25       75.74     75.46 o 
  -5  16   7      138.73        8.42    116.66 o 
  -4  16   7       12.32        0.00     79.70 o 
  -3  16   7      191.76      289.92     94.07 o 
  -2  16   7      224.71      201.94     90.62 o 
  -1  16   7        0.45        0.00     81.49 o 
   0  16   7      454.74      407.97    102.19 o 
   1  16   7       11.76       30.52    147.56 o 
   2  16   7       68.96      130.62    132.49 o 
 -19   0   8      472.20      586.60    291.24 o 
 -18   0   8      727.80      688.58    139.23 o 
 -17   0   8     1859.83     1818.07    354.11 o 
 -16   0   8        0.74        0.00     84.37 o 
 -15   0   8    11658.13    11333.24    544.87 o 
 -14   0   8       11.29        0.00     82.29 o 
 -13   0   8     1233.58     1531.84    223.63 o 
 -12   0   8     1826.82     1776.56    139.57 o 
 -11   0   8     1538.97     1436.38    120.62 o 
 -10   0   8     2652.79     2956.56    155.25 o 
  -9   0   8      976.91      749.79    144.40 o 
  -8   0   8     9761.69    10645.72    256.04 o 
  -7   0   8     1737.61     1435.86     76.04 o 
  -6   0   8      180.45      190.93     40.73 o 
  -5   0   8    40055.40    41185.21    852.83 o 
  -4   0   8       48.74       23.40     36.78 o 
  -3   0   8     3918.82     3786.20    125.42 o 
  -2   0   8    23030.45    22979.39    433.22 o 
  -1   0   8     3454.88     3264.70    115.08 o 
   0   0   8      893.42      833.36     63.33 o 
   1   0   8    54117.38    52789.68    942.12 o 
   2   0   8    45508.59    42870.56    777.18 o 
   3   0   8       62.06       52.72     35.23 o 
   4   0   8    53180.98    53766.42    967.95 o 
   5   0   8      163.60      163.47     43.07 o 
   6   0   8    16077.02    16566.97    344.97 o 
   7   0   8     9584.10     9648.31    227.70 o 
   8   0   8      156.53      105.52     64.32 o 
   9   0   8     4009.26     3764.18    245.15 o 
  10   0   8       86.85       39.96     69.93 o 
  11   0   8     7607.97     7791.58    271.63 o 
  12   0   8      356.17      259.54    101.17 o 
  13   0   8     2735.78     2802.30    207.68 o 
  14   0   8     2275.95     2214.98    257.37 o 
  15   0   8      400.03      164.97    123.74 o 
  16   0   8     1067.83     1154.38    139.20 o 
 -19   1   8       88.97       87.15     88.70 o 
 -18   1   8     1624.52     1443.24    291.12 o 
 -17   1   8      205.60      108.90     83.82 o 
 -16   1   8     3476.80     3499.98    182.17 o 
 -15   1   8     2340.46     2171.02    156.47 o 
 -14   1   8     9439.30     9206.93    428.98 o 
 -13   1   8      950.05      910.79     79.49 o 
 -12   1   8     1362.31     1713.09    101.85 o 
 -11   1   8     9780.58     9733.52    232.03 o 
 -10   1   8     1338.49     1376.55     81.13 o 
  -9   1   8    15850.51    16346.72    244.24 o 
  -8   1   8     2502.61     2361.75     74.88 o 
  -7   1   8    16604.44    17806.45    282.44 o 
  -6   1   8     5963.85     5662.44    112.62 o 
  -5   1   8      249.89      169.89     26.87 o 
  -4   1   8    23178.12    23186.48    358.04 o 
  -3   1   8      671.53      664.86     44.25 o 
  -2   1   8     9371.30     8895.87    177.88 o 
  -1   1   8       52.66       40.52     23.80 o 
   0   1   8    30818.14    32398.54    420.74 o 
   1   1   8    11712.17    11038.95    167.05 o 
   2   1   8    13328.91    13734.33    200.99 o 
   3   1   8    23703.04    23775.20    341.16 o 
   4   1   8      672.33      633.66     42.95 o 
   5   1   8     6000.21     5974.49    145.87 o 
   6   1   8     5773.07     6042.00    128.73 o 
   7   1   8     3859.33     3960.00    103.90 o 
   8   1   8     6826.03     7189.52    150.69 o 
   9   1   8       21.96       25.64     36.28 o 
  10   1   8    10887.50    10798.43    232.03 o 
  11   1   8      711.93      909.07     78.82 o 
  12   1   8     5062.82     5254.90    145.40 o 
  13   1   8     1119.72     1014.61     91.80 o 
  14   1   8     1462.02     1481.12    107.77 o 
  15   1   8     1774.43     1837.39    137.56 o 
  16   1   8      134.12       90.82     72.18 o 
 -19   2   8      692.13      614.59    116.51 o 
 -18   2   8      196.87       59.25     82.91 o 
 -17   2   8     2388.48     2278.24    217.54 o 
 -16   2   8       99.37       21.68     71.26 o 
 -15   2   8     5648.68     5850.06    226.38 o 
 -14   2   8     2431.80     2353.47    203.67 o 
 -13   2   8     2455.55     2499.70    224.55 o 
 -12   2   8     3963.89     4257.66    169.96 o 
 -11   2   8     2869.69     2686.73    117.52 o 
 -10   2   8    13675.31    13632.96    292.10 o 
  -9   2   8       58.04       69.26     26.30 o 
  -8   2   8     7921.54     7646.83    131.93 o 
  -7   2   8      884.78      773.23     41.44 o 
  -6   2   8     9092.71     9315.45    166.24 o 
  -5   2   8    25822.65    25591.71    362.82 o 
  -4   2   8      207.66      237.58     30.02 o 
  -3   2   8    29144.17    27727.18    422.32 o 
  -2   2   8     7145.06     7886.04    147.75 o 
  -1   2   8    36334.52    34308.85    567.24 o 
   0   2   8     7653.00     7679.78    148.84 o 
   1   2   8    23421.45    23676.03    343.47 o 
   2   2   8     9324.43     9176.55    228.20 o 
   3   2   8      155.52       90.63     29.49 o 
   4   2   8    13064.92    12655.50    211.02 o 
   5   2   8     2889.30     3237.96     83.53 o 
   6   2   8    10295.61     9892.91    169.11 o 
   7   2   8     5087.73     5348.51    123.36 o 
   8   2   8     2400.84     2192.04     82.90 o 
   9   2   8     8373.10     8154.19    169.48 o 
  10   2   8      135.90      145.53     44.24 o 
  11   2   8     7686.21     7813.48    193.25 o 
  12   2   8     1137.80     1268.90     98.82 o 
  13   2   8     1818.73     1500.69    160.20 o 
  14   2   8      639.26      624.80    108.16 o 
  15   2   8      653.97      541.97    112.07 o 
  16   2   8     1476.65     1525.84    333.01 o 
 -19   3   8      740.23      757.09    144.56 o 
 -18   3   8      797.31     1221.73    159.24 o 
 -17   3   8        5.53        0.00     73.57 o 
 -16   3   8     2078.92     2311.80    157.89 o 
 -15   3   8      131.54       66.59     90.61 o 
 -14   3   8     4155.61     4370.47    246.50 o 
 -13   3   8     1763.09     1803.39    120.21 o 
 -12   3   8     1106.06      943.82     98.33 o 
 -11   3   8     4588.44     4608.67    201.01 o 
 -10   3   8       31.27       26.84     34.96 o 
  -9   3   8     5343.23     5272.89    130.52 o 
  -8   3   8        6.59        0.00     20.72 o 
  -7   3   8     1805.78     1538.07     53.46 o 
  -6   3   8     8916.66     8756.77    149.00 o 
  -5   3   8     1718.37     2051.42     67.97 o 
  -4   3   8    26291.08    25890.74    396.83 o 
  -3   3   8     5965.31     6090.14    129.62 o 
  -2   3   8    34211.18    33593.84    553.18 o 
  -1   3   8    22517.11    22636.60    444.69 o 
   0   3   8    25807.58    25712.07    500.87 o 
   1   3   8     9582.86     9949.04    180.61 o 
   2   3   8     1175.09     1052.81     49.29 o 
   3   3   8    13877.16    13340.09    216.03 o 
   4   3   8      336.55      373.92     35.16 o 
   5   3   8     8984.76     8530.81    149.58 o 
   6   3   8     1811.36     1748.32     65.85 o 
   7   3   8     6887.37     6561.00    202.86 o 
   8   3   8     5675.52     5600.58    144.90 o 
   9   3   8      554.07      627.95     62.39 o 
  10   3   8     6199.53     6195.01    159.90 o 
  11   3   8       12.45       83.84     49.93 o 
  12   3   8     3266.57     3699.89    137.76 o 
  13   3   8     1974.80     2818.24    204.18 o 
  14   3   8      320.99      270.21    132.63 o 
  15   3   8      601.36      667.41    136.46 o 
  16   3   8      210.27      251.95    121.16 o 
 -19   4   8      355.22      336.41    132.34 o 
 -18   4   8       24.20       16.44     92.82 o 
 -17   4   8      990.54     1067.69    144.56 o 
 -16   4   8      257.91      251.24     98.05 o 
 -15   4   8     2334.24     2548.48    225.95 o 
 -14   4   8     3041.08     2908.62    131.06 o 
 -13   4   8     2688.21     3019.70    128.37 o 
 -12   4   8     1538.88     1696.47     96.83 o 
 -11   4   8      440.28      523.39     74.25 o 
 -10   4   8    10449.58    10962.19    191.88 o 
  -9   4   8      295.01      313.16     44.75 o 
  -8   4   8     8441.30     8104.27    144.71 o 
  -7   4   8     1789.04     2055.29     59.28 o 
  -6   4   8     2228.38     1993.87     64.42 o 
  -5   4   8      933.87      893.52     45.22 o 
  -4   4   8     1617.49     1596.44     56.34 o 
  -3   4   8    35977.34    35781.02    591.18 o 
  -2   4   8     3540.39     3819.47    117.19 o 
  -1   4   8     3029.17     2816.27    195.92 o 
   0   4   8     3868.64     4002.63    279.87 o 
   1   4   8     1002.97      917.17     70.05 o 
   2   4   8     7083.27     6918.88    139.80 o 
   3   4   8       49.35       18.36     27.92 o 
   4   4   8     6665.51     6187.66    125.94 o 
   5   4   8     7201.63     6962.39    141.02 o 
   6   4   8     2209.45     2194.05     78.94 o 
   7   4   8      640.77      675.89     61.30 o 
   8   4   8     4122.55     4333.15    136.86 o 
   9   4   8    11499.33    11186.17    251.56 o 
  10   4   8       34.20      104.76     51.88 o 
  11   4   8     1895.75     1805.56    104.07 o 
  12   4   8     1438.86     1472.30    108.25 o 
  13   4   8      886.98      873.91     93.63 o 
  14   4   8      644.31      504.37    212.15 o 
  15   4   8      588.74      541.76    186.46 o 
 -18   5   8      389.39      353.14    117.81 o 
 -17   5   8       21.26        0.00    141.96 o 
 -16   5   8     1414.41     1444.03    119.92 o 
 -15   5   8      285.39      259.44     74.63 o 
 -14   5   8      854.73      861.60    113.67 o 
 -13   5   8     3266.19     3381.40    148.65 o 
 -12   5   8     2331.46     2256.01    118.24 o 
 -11   5   8      879.03      893.75     85.51 o 
 -10   5   8       17.71        0.00     31.41 o 
  -9   5   8     3080.26     3429.30     95.24 o 
  -8   5   8      121.15       70.56     31.68 o 
  -7   5   8     3519.72     3789.27     87.63 o 
  -6   5   8     4201.35     4551.73    106.75 o 
  -5   5   8     4563.38     4652.24    102.68 o 
  -4   5   8    11658.21    11438.14    196.45 o 
  -3   5   8        0.46        7.56     28.62 o 
  -2   5   8     5142.45     4785.36    136.92 o 
  -1   5   8     1830.23     1687.41    151.15 o 
   0   5   8     1845.02     1845.95     88.27 o 
   1   5   8     7291.38     7017.36    206.68 o 
   2   5   8      716.69      703.67     54.97 o 
   3   5   8     6998.07     6813.63    218.96 o 
   4   5   8        0.66        0.00     32.61 o 
   5   5   8    12311.39    12268.61    209.79 o 
   6   5   8      375.91      260.91     43.94 o 
   7   5   8     1204.49     1223.54     71.44 o 
   8   5   8     2200.19     2153.00    104.15 o 
   9   5   8      755.66      721.03     69.05 o 
  10   5   8     2136.60     2075.09    106.09 o 
  11   5   8        2.57       31.61     50.06 o 
  12   5   8     1212.23     1181.87    103.04 o 
  13   5   8      662.88      743.00    129.42 o 
  14   5   8      229.74      182.05     81.48 o 
  15   5   8      602.80      475.07    178.42 o 
 -18   6   8      152.55      263.62    113.97 o 
 -17   6   8      453.06      408.92     92.74 o 
 -16   6   8       31.46       11.74     69.47 o 
 -15   6   8      731.98      533.92     87.17 o 
 -14   6   8       83.56      127.62     65.56 o 
 -13   6   8      988.14      916.66    114.29 o 
 -12   6   8      638.70      681.77     76.43 o 
 -11   6   8      528.03      645.12     67.25 o 
 -10   6   8     1521.46     1248.75    102.81 o 
  -9   6   8       16.20        0.00     30.76 o 
  -8   6   8     1868.36     1820.44     63.16 o 
  -7   6   8     4214.05     4515.48    118.08 o 
  -6   6   8     2185.26     2119.65     71.45 o 
  -5   6   8     6127.94     5721.96    134.03 o 
  -4   6   8     7590.07     7995.28    223.51 o 
  -3   6   8     8411.81     7531.56    186.78 o 
  -2   6   8      333.91      268.34     43.78 o 
  -1   6   8     2062.56     2148.11    101.02 o 
   0   6   8      836.31      613.72     59.85 o 
   1   6   8       77.11       66.73     37.93 o 
   2   6   8    17742.56    17670.72    331.49 o 
   3   6   8     1216.52     1001.87     89.48 o 
   4   6   8     4634.81     4849.73    115.15 o 
   5   6   8      788.61      576.79     89.01 o 
   6   6   8     1443.59     1476.34     65.91 o 
   7   6   8       12.77        3.99     39.06 o 
   8   6   8      871.93      981.55     78.91 o 
   9   6   8      966.50      726.23     88.83 o 
  10   6   8      115.70      117.69     75.01 o 
  11   6   8      547.88      576.47     72.47 o 
  12   6   8       74.18      194.55     69.07 o 
  13   6   8       62.72      150.59     70.88 o 
  14   6   8      441.12      327.26     88.18 o 
  15   6   8       28.55       57.47     83.10 o 
 -18   7   8      359.44      391.15     98.37 o 
 -17   7   8       10.58      158.15     80.54 o 
 -16   7   8      117.42      156.24     77.42 o 
 -15   7   8      396.57      351.78     79.03 o 
 -14   7   8      280.86      285.87     69.70 o 
 -13   7   8      799.10      686.80     80.07 o 
 -12   7   8     1190.96     1218.46     98.68 o 
 -11   7   8     1425.03     1341.76     75.15 o 
 -10   7   8      454.46      388.72     59.40 o 
  -9   7   8     2698.19     2850.94    109.17 o 
  -8   7   8      511.15      474.05     47.66 o 
  -7   7   8     3725.34     3754.06    102.68 o 
  -6   7   8     2098.93     2161.22     94.93 o 
  -5   7   8     4615.96     4426.40    142.31 o 
  -4   7   8       51.72        7.85     43.93 o 
  -3   7   8      371.85      428.27     53.70 o 
  -2   7   8      551.61      647.53     71.26 o 
  -1   7   8      885.81      960.01     71.11 o 
   0   7   8      401.92      304.80     50.52 o 
   1   7   8    10509.63     9703.86    238.69 o 
   2   7   8       68.50       25.43     36.98 o 
   3   7   8     1501.70     1444.69     78.08 o 
   4   7   8      196.98      185.94     48.27 o 
   5   7   8     1797.81     1800.43    113.33 o 
   6   7   8      103.91       92.82     49.78 o 
   7   7   8      271.17      188.03     40.43 o 
   8   7   8     1062.64     1136.34    108.14 o 
   9   7   8       67.45      110.37     51.57 o 
  10   7   8       85.11      101.08     64.96 o 
  11   7   8      148.65      111.16     72.78 o 
  12   7   8      460.92      453.63     81.03 o 
  13   7   8      399.91      336.47     80.16 o 
  14   7   8      117.29      184.95    110.11 o 
 -17   8   8       16.65        0.00     89.04 o 
 -16   8   8        2.09        0.00     70.87 o 
 -15   8   8        6.61        0.00     62.60 o 
 -14   8   8       33.76        0.00     58.27 o 
 -13   8   8       74.04        6.56     54.17 o 
 -12   8   8      320.93      395.85     63.05 o 
 -11   8   8     1458.25     1497.04     74.90 o 
 -10   8   8      403.36      252.75    152.91 o 
  -9   8   8      894.37      894.86     90.63 o 
  -8   8   8       50.74        0.00     44.81 o 
  -7   8   8      959.92      759.31     69.67 o 
  -6   8   8      655.40      670.99     67.20 o 
  -5   8   8        3.52        0.00     40.06 o 
  -4   8   8      158.37      109.59     33.15 o 
  -3   8   8      413.98      509.21     59.96 o 
  -2   8   8        1.45       24.92     57.82 o 
  -1   8   8      450.33      517.50     60.44 o 
   0   8   8     4540.89     4035.33    139.56 o 
   1   8   8      738.09      596.82     64.72 o 
   2   8   8     4882.64     4948.31    159.89 o 
   3   8   8        7.52       35.18     40.13 o 
   4   8   8      978.77     1064.97     73.54 o 
   5   8   8        1.21        0.00     43.04 o 
   6   8   8      749.42      847.95     73.73 o 
   7   8   8     1390.31     1531.47    101.01 o 
   8   8   8       15.45       78.01     46.21 o 
   9   8   8       95.09       62.13     58.47 o 
  10   8   8       92.89      181.95     70.30 o 
  11   8   8      554.07      526.23    113.49 o 
  12   8   8        1.71        0.00     62.30 o 
  13   8   8      134.60      121.88     75.39 o 
  14   8   8      196.44      179.92     87.72 o 
 -16   9   8        3.24       11.02     85.70 o 
 -15   9   8        1.61        0.00     68.36 o 
 -14   9   8        9.31       23.19     76.21 o 
 -13   9   8      162.67       99.04     69.88 o 
 -12   9   8      117.47      135.61     56.06 o 
 -11   9   8      338.39      369.87     93.07 o 
 -10   9   8      415.99      396.22     77.46 o 
  -9   9   8      182.74      324.58    106.79 o 
  -8   9   8       24.01       36.19     49.94 o 
  -7   9   8      116.00       65.61     50.06 o 
  -6   9   8        1.36        0.00     46.00 o 
  -5   9   8      477.42      340.94     69.23 o 
  -4   9   8       60.90       78.63     34.97 o 
  -3   9   8      891.53      830.41    113.36 o 
  -2   9   8      138.06      113.32     48.46 o 
  -1   9   8       40.43       24.70     45.36 o 
   0   9   8      678.23      710.72     72.04 o 
   1   9   8      662.10      759.62     72.66 o 
   2   9   8     1132.81     1276.14     90.02 o 
   3   9   8      225.17      208.65     55.64 o 
   4   9   8       28.82        6.79     43.44 o 
   5   9   8      120.22      144.62     50.91 o 
   6   9   8       91.06      163.70     52.96 o 
   7   9   8        0.80        0.00     47.91 o 
   8   9   8     1041.21     1200.44    111.46 o 
   9   9   8       43.62       91.50     61.10 o 
  10   9   8       98.75        2.24     62.82 o 
  11   9   8       12.24        0.00     71.21 o 
  12   9   8       10.45       11.07     80.90 o 
  13   9   8      141.46       99.37     91.41 o 
 -15  10   8       23.87      135.58    103.78 o 
 -14  10   8       48.33       71.38     73.16 o 
 -13  10   8       18.36       50.62     65.59 o 
 -12  10   8       53.68      163.58    132.06 o 
 -11  10   8        1.68        0.00     60.60 o 
 -10  10   8      428.40      446.30     80.67 o 
  -9  10   8       19.29        0.00     59.12 o 
  -8  10   8      176.99      202.74     71.10 o 
  -7  10   8      853.12      819.79     80.06 o 
  -6  10   8       29.62        0.00     53.92 o 
  -5  10   8      299.67      255.82     66.99 o 
  -4  10   8      397.90      413.21     51.82 o 
  -3  10   8       54.30       69.52     42.51 o 
  -2  10   8      440.79      426.25     79.70 o 
  -1  10   8      346.45      353.27     61.08 o 
   0  10   8       68.66      121.06     50.17 o 
   1  10   8      139.99      180.59     57.11 o 
   2  10   8      494.10      550.28    126.17 o 
   3  10   8        1.39       10.54     50.12 o 
   4  10   8      212.24      204.10     98.45 o 
   5  10   8        5.66        0.00     63.16 o 
   6  10   8       61.36       80.51     52.87 o 
   7  10   8      752.08      729.82     77.41 o 
   8  10   8      130.09      130.00     60.72 o 
   9  10   8       75.65        6.05     52.65 o 
  10  10   8       45.38        6.21     60.74 o 
  11  10   8       11.46      132.34     82.62 o 
  12  10   8      105.16        4.73     83.06 o 
 -14  11   8      179.96       88.42    172.53 o 
 -13  11   8       26.50      131.19    163.35 o 
 -12  11   8       12.87        0.00    136.22 o 
 -11  11   8      177.68      275.07     84.52 o 
 -10  11   8       78.58       43.36     70.07 o 
  -9  11   8      515.38      446.52    100.48 o 
  -8  11   8      269.99       98.78     66.83 o 
  -7  11   8      180.86      138.56     74.42 o 
  -6  11   8      441.02      378.02     81.07 o 
  -5  11   8      137.47       88.44     64.06 o 
  -4  11   8       47.90       21.68     41.12 o 
  -3  11   8      230.49      304.02     54.99 o 
  -2  11   8      575.52      596.53     86.01 o 
  -1  11   8      423.46      443.68     61.95 o 
   0  11   8       12.57        0.00     42.69 o 
   1  11   8      114.72       76.46     52.10 o 
   2  11   8      207.49      318.78     69.71 o 
   3  11   8      829.56      706.08     77.27 o 
   4  11   8      192.72      204.84     61.79 o 
   5  11   8       87.51      168.07     60.15 o 
   6  11   8      265.79      208.75     74.99 o 
   7  11   8       19.80        1.26     54.60 o 
   8  11   8      436.95      355.33     72.09 o 
   9  11   8       55.12       70.46     73.73 o 
  10  11   8      254.58      292.89     73.42 o 
  11  11   8        5.49       41.63     85.36 o 
 -13  12   8       72.91        0.00    157.89 o 
 -12  12   8      284.09       51.80    114.86 o 
 -11  12   8       87.18       48.18     75.39 o 
 -10  12   8       35.88       35.77     75.36 o 
  -9  12   8       15.72        0.00     68.68 o 
  -8  12   8      283.34      142.54     87.81 o 
  -7  12   8        9.49       15.06     66.40 o 
  -6  12   8       35.16       89.22     69.43 o 
  -5  12   8      510.58      456.92     84.96 o 
  -4  12   8      310.66      373.29     57.36 o 
  -3  12   8       76.96       51.74     64.82 o 
  -2  12   8      252.68      126.62     53.55 o 
  -1  12   8      144.86      276.39     60.04 o 
   0  12   8      571.22      523.21     85.42 o 
   1  12   8      394.44      389.57     66.46 o 
   2  12   8      702.51      671.77    134.58 o 
   3  12   8       15.29       56.59     58.35 o 
   4  12   8      345.85      382.95     84.07 o 
   5  12   8       16.74       50.36     59.66 o 
   6  12   8       83.91      155.44     84.99 o 
   7  12   8      180.19      139.63     61.71 o 
   8  12   8       16.15       47.46     61.47 o 
   9  12   8      510.20      631.42    151.10 o 
  10  12   8       61.27        5.77     64.31 o 
 -12  13   8       23.63        0.00    118.10 o 
 -11  13   8      202.22      209.07     90.51 o 
 -10  13   8       64.50        0.00     80.40 o 
  -9  13   8       73.10       17.92     90.76 o 
  -8  13   8        0.91       12.86    110.69 o 
  -7  13   8      234.80      261.26     84.25 o 
  -6  13   8       36.98        5.52     68.84 o 
  -5  13   8       50.57        0.00     62.50 o 
  -4  13   8      628.04      601.19     71.20 o 
  -3  13   8      532.77      316.41     75.05 o 
  -2  13   8      292.24      222.94     68.85 o 
  -1  13   8       31.33       21.11     52.62 o 
   0  13   8     1288.21     1264.27    101.25 o 
   1  13   8      263.65      246.04     64.06 o 
   2  13   8      356.99      223.28     65.24 o 
   3  13   8      203.63      280.31     91.08 o 
   4  13   8        7.23        6.25     57.62 o 
   5  13   8      713.48      642.59     89.28 o 
   6  13   8       20.63       23.75     63.73 o 
   7  13   8       16.13        0.00     73.02 o 
   8  13   8      201.71      113.23     69.46 o 
   9  13   8      135.95      158.97     80.02 o 
 -10  14   8      338.05      241.49    101.66 o 
  -9  14   8       28.89       70.94     97.56 o 
  -8  14   8      458.92      337.00    112.57 o 
  -7  14   8       74.93      168.50     95.61 o 
  -6  14   8      547.84      497.96    100.32 o 
  -5  14   8      151.84      239.97     62.19 o 
  -4  14   8       15.50        7.84     55.10 o 
  -3  14   8      335.62      227.38     68.03 o 
  -2  14   8       10.00       25.14     59.40 o 
  -1  14   8      261.01      258.51     67.71 o 
   0  14   8      106.52       92.66     62.61 o 
   1  14   8      504.42      449.24     76.44 o 
   2  14   8      414.33      393.65     74.20 o 
   3  14   8        8.12       65.79     66.54 o 
   4  14   8      276.30      384.95     76.30 o 
   5  14   8        2.00        5.52     62.99 o 
   6  14   8      140.30       93.86     68.75 o 
   7  14   8      259.29      297.69     91.29 o 
  -8  15   8       63.80       79.27    125.05 o 
  -7  15   8      435.67      350.40    118.28 o 
  -6  15   8      184.49      151.88     91.43 o 
  -5  15   8      123.25      131.41     66.44 o 
  -4  15   8      521.05      554.77     82.89 o 
  -3  15   8        2.45        9.99     63.34 o 
  -2  15   8      258.84      227.49     73.83 o 
  -1  15   8      265.64      241.31     75.80 o 
   0  15   8      648.51      678.92    152.07 o 
   1  15   8      238.12      340.42     77.23 o 
   2  15   8       77.33       59.37     69.49 o 
   3  15   8      875.79     1014.84    109.12 o 
   4  15   8       10.39        6.45     75.30 o 
   5  15   8      453.07      646.48    199.94 o 
  -4  16   8      106.24      148.49    132.40 o 
  -3  16   8      410.99      421.00    104.32 o 
  -2  16   8       89.00       76.56     85.95 o 
  -1  16   8      600.84      759.07    130.41 o 
   0  16   8      158.72      152.29    102.92 o 
 -19   1   9       11.46        0.00     85.83 o 
 -18   1   9      207.78      162.00     89.36 o 
 -17   1   9       55.88      100.08     84.03 o 
 -16   1   9        0.16        8.40     90.08 o 
 -15   1   9      354.63       87.60     97.85 o 
 -14   1   9       48.65       49.52    101.33 o 
 -13   1   9       35.25       20.43     52.44 o 
 -12   1   9       53.04        0.00     44.43 o 
 -11   1   9        5.26       47.20     46.94 o 
 -10   1   9       65.18       99.92     36.36 o 
  -9   1   9      333.20      328.84     29.85 o 
  -8   1   9      907.44     1056.17     42.06 o 
  -7   1   9      746.07      832.37     43.66 o 
  -6   1   9     2267.43     2484.84     71.31 o 
  -5   1   9     2152.08     2354.35     78.10 o 
  -4   1   9     7660.77     8202.32    154.20 o 
  -3   1   9     2989.12     2834.95     70.79 o 
  -2   1   9     3691.80     4090.46     77.40 o 
  -1   1   9      302.56      226.72     27.31 o 
   0   1   9        2.36       85.65     23.93 o 
   1   1   9      244.19      209.19     26.96 o 
   2   1   9      401.27      405.17     32.65 o 
   3   1   9        0.78        0.00     23.05 o 
   4   1   9       51.89       40.76     31.40 o 
   5   1   9       37.91       19.14     26.38 o 
   6   1   9        7.81       27.67     35.70 o 
   7   1   9       10.19        0.11     37.59 o 
   8   1   9      780.43      892.46     64.89 o 
   9   1   9      289.90      181.61     50.44 o 
  10   1   9      365.61      457.16     69.65 o 
  11   1   9       18.51      107.78     54.76 o 
  12   1   9      136.43       86.01     53.00 o 
  13   1   9        0.32        0.00     60.55 o 
  14   1   9      169.84      103.21     67.35 o 
  15   1   9       10.25       93.49     81.18 o 
  16   1   9       61.81       57.14     75.23 o 
 -19   2   9      140.01       47.63     90.01 o 
 -18   2   9      136.05        0.00    174.00 o 
 -17   2   9       11.41        0.00     74.35 o 
 -16   2   9       81.44      196.22     83.94 o 
 -15   2   9      579.87      617.98    129.81 o 
 -14   2   9     2259.81     2215.01    199.90 o 
 -13   2   9     2030.77     2269.18    150.72 o 
 -12   2   9      970.47      819.60    148.71 o 
 -11   2   9     1573.28     1645.53     89.88 o 
 -10   2   9     1287.49     1454.84     83.69 o 
  -9   2   9       86.92       56.10     26.68 o 
  -8   2   9       20.93       56.48     26.08 o 
  -7   2   9    12839.94    13838.43    234.10 o 
  -6   2   9      822.90      672.48     53.42 o 
  -5   2   9     3241.64     3331.08     80.08 o 
  -4   2   9      230.93      269.80     32.57 o 
  -3   2   9      230.59      296.74     34.30 o 
  -2   2   9     1476.24     1531.80     59.04 o 
  -1   2   9     1319.46     1351.99     61.93 o 
   0   2   9     3421.56     3595.43     74.31 o 
   1   2   9      374.22      282.72     39.24 o 
   2   2   9     1671.67     1970.70     80.24 o 
   3   2   9     6085.05     6525.93    122.39 o 
   4   2   9     5488.85     5587.35    112.75 o 
   5   2   9     1574.67     1409.50     72.98 o 
   6   2   9     1608.30     1636.81     71.30 o 
   7   2   9      109.72       42.75     39.52 o 
   8   2   9      466.62      496.22     64.32 o 
   9   2   9       14.60        0.00     39.80 o 
  10   2   9      281.49      300.37     55.33 o 
  11   2   9     1819.16     1772.61     92.85 o 
  12   2   9      214.30      142.46     70.71 o 
  13   2   9      435.30      402.66     98.01 o 
  14   2   9        8.99       16.05     79.48 o 
  15   2   9      166.81      106.77    110.51 o 
 -19   3   9      147.53       50.10    110.34 o 
 -18   3   9        3.74        0.00     90.35 o 
 -17   3   9      221.19      259.13     90.14 o 
 -16   3   9      783.78      538.72    100.77 o 
 -15   3   9      646.32      392.42     89.63 o 
 -14   3   9      636.07      470.04     71.49 o 
 -13   3   9       37.26       26.11     52.44 o 
 -12   3   9      502.40      523.13     68.51 o 
 -11   3   9      198.81      169.13     51.92 o 
 -10   3   9      941.66     1016.97     62.85 o 
  -9   3   9     4697.34     4787.29    105.75 o 
  -8   3   9     3018.68     3344.45     82.67 o 
  -7   3   9     1905.89     1868.53    105.16 o 
  -6   3   9       67.47       88.44     26.00 o 
  -5   3   9     7777.82     7326.08    143.27 o 
  -4   3   9     6364.46     6016.77    150.77 o 
  -3   3   9     4019.51     4209.34     98.28 o 
  -2   3   9       20.84        0.00     23.39 o 
  -1   3   9        6.52       28.90     23.14 o 
   0   3   9     6663.44     6613.38    134.25 o 
   1   3   9     4523.51     4511.33     90.67 o 
   2   3   9      701.36      534.97     37.07 o 
   3   3   9     2554.13     2308.78     72.70 o 
   4   3   9      278.04      339.41     36.80 o 
   5   3   9     2218.03     2145.41     67.07 o 
   6   3   9      294.19      364.72     40.11 o 
   7   3   9      988.46     1006.61     81.09 o 
   8   3   9     1471.60     1575.97     92.96 o 
   9   3   9      634.09      667.46     67.23 o 
  10   3   9     1722.44     1741.59    135.15 o 
  11   3   9      612.67      476.03     69.12 o 
  12   3   9      796.68      863.19     80.02 o 
  13   3   9        5.13        0.00     91.95 o 
  14   3   9      422.54      360.56    136.51 o 
  15   3   9        0.28        0.00    101.34 o 
 -19   4   9        0.02        0.00    126.03 o 
 -18   4   9      394.56      196.95    103.42 o 
 -17   4   9      100.55        0.00     87.51 o 
 -16   4   9      475.32      687.47    206.12 o 
 -15   4   9     1584.34     1471.09    115.19 o 
 -14   4   9     2039.89     2221.48    119.13 o 
 -13   4   9      450.28      464.69     69.69 o 
 -12   4   9      887.41      868.32     80.05 o 
 -11   4   9      611.74      612.74     67.57 o 
 -10   4   9     2594.90     2490.86     89.04 o 
  -9   4   9     2340.59     2280.96     73.99 o 
  -8   4   9     4825.14     4872.79     99.30 o 
  -7   4   9     2963.49     2895.15     82.10 o 
  -6   4   9     7688.26     7481.40    147.46 o 
  -5   4   9     6373.19     6585.81    133.63 o 
  -4   4   9     3389.35     3287.29     89.38 o 
  -3   4   9     3335.79     3073.69    155.95 o 
  -2   4   9     3177.91     3394.09    116.26 o 
  -1   4   9     8159.43     7790.19    197.48 o 
   0   4   9     3307.51     3370.14    119.72 o 
   1   4   9     7648.87     7011.21    171.61 o 
   2   4   9      633.87      590.16     54.10 o 
   3   4   9     4482.37     4470.05    103.55 o 
   4   4   9     3082.73     3325.25     99.54 o 
   5   4   9     1821.83     1848.11     73.82 o 
   6   4   9     1112.04      991.78     66.32 o 
   7   4   9      391.46      338.97     60.09 o 
   8   4   9     2081.00     2075.09    101.93 o 
   9   4   9      409.07      434.47     64.43 o 
  10   4   9     2080.51     2162.40    111.41 o 
  11   4   9     1081.25     1043.45    114.91 o 
  12   4   9      115.23      102.83     65.80 o 
  13   4   9     1220.60     1395.81    207.98 o 
  14   4   9        6.39        0.00     88.28 o 
  15   4   9      602.56      354.26    125.49 o 
 -18   5   9      531.79      425.07    116.78 o 
 -17   5   9      868.25      654.51    121.89 o 
 -16   5   9      503.96      620.24    230.63 o 
 -15   5   9      327.98      399.77     98.83 o 
 -14   5   9     3994.86     4449.28    208.65 o 
 -13   5   9     1203.75     1048.20    124.79 o 
 -12   5   9     1672.38     1856.02    199.05 o 
 -11   5   9      705.20      836.04     81.02 o 
 -10   5   9     3710.42     3604.33    102.94 o 
  -9   5   9     2934.10     3009.93    112.55 o 
  -8   5   9     5567.31     5645.41    117.70 o 
  -7   5   9     9604.99     9513.22    178.64 o 
  -6   5   9     1130.60      994.69     52.33 o 
  -5   5   9     3452.78     3235.68     84.80 o 
  -4   5   9       85.71       81.98     26.66 o 
  -3   5   9     1671.74     1522.79     69.23 o 
  -2   5   9     2416.48     2069.21     93.93 o 
  -1   5   9     1097.35      878.83    115.15 o 
   0   5   9    13892.53    12770.44    548.49 o 
   1   5   9       45.18       97.74     37.04 o 
   2   5   9     7786.90     7553.96    230.14 o 
   3   5   9     1073.91     1091.89     70.91 o 
   4   5   9     3341.31     3307.52     91.31 o 
   5   5   9     3671.03     3913.18    114.09 o 
   6   5   9      257.59      362.28     50.90 o 
   7   5   9     4272.86     4355.92    139.34 o 
   8   5   9        8.68        8.48     45.62 o 
   9   5   9     2135.75     1971.38    129.01 o 
  10   5   9     3298.05     3016.75    126.69 o 
  11   5   9     2869.45     2863.85    154.34 o 
  12   5   9     1791.91     1744.54    191.48 o 
  13   5   9      265.44      228.07    119.54 o 
  14   5   9      866.03      734.93    103.77 o 
  15   5   9        0.38        0.00     93.38 o 
 -18   6   9      624.73      710.22    134.27 o 
 -17   6   9       48.97       10.93     77.19 o 
 -16   6   9      533.99      724.38     98.14 o 
 -15   6   9     1057.54      981.34    105.14 o 
 -14   6   9      193.27      138.20     69.68 o 
 -13   6   9     2315.85     2345.22    126.79 o 
 -12   6   9        2.01        0.00     51.25 o 
 -11   6   9     1735.45     2039.69    100.17 o 
 -10   6   9     2059.66     2048.22     81.10 o 
  -9   6   9     2387.46     2463.40    107.93 o 
  -8   6   9     2446.52     2269.33     83.91 o 
  -7   6   9       37.19       35.19     27.71 o 
  -6   6   9    11891.71    10975.00    223.25 o 
  -5   6   9      317.65      307.13     42.74 o 
  -4   6   9     6264.84     5976.93    143.91 o 
  -3   6   9     3493.20     3733.09    108.70 o 
  -2   6   9      781.21      674.73     63.07 o 
  -1   6   9    17184.35    17633.23    375.19 o 
   0   6   9     2528.19     2528.65    127.62 o 
   1   6   9    10104.94    10229.14    218.24 o 
   2   6   9       55.16       36.06     39.52 o 
   3   6   9    14003.42    14327.87    316.74 o 
   4   6   9     2298.02     2402.51    111.71 o 
   5   6   9       17.63       14.61     36.08 o 
   6   6   9     5975.62     5706.45    143.11 o 
   7   6   9     2146.86     2426.64     97.40 o 
   8   6   9     2752.15     2889.57    108.61 o 
   9   6   9     1477.33     1255.94    119.69 o 
  10   6   9     2120.53     1893.69    119.29 o 
  11   6   9      516.31      410.92     69.81 o 
  12   6   9      329.82      343.85     79.16 o 
  13   6   9     1064.85     1107.83    104.41 o 
  14   6   9      168.66      159.32     85.21 o 
 -17   7   9      721.22      528.10     95.79 o 
 -16   7   9      170.96      151.73     77.25 o 
 -15   7   9      410.59      469.57     86.76 o 
 -14   7   9     3275.04     3383.82    155.71 o 
 -13   7   9      172.52      267.50     77.15 o 
 -12   7   9     3060.96     3553.09    218.37 o 
 -11   7   9      768.92      785.31     70.98 o 
 -10   7   9     3107.79     3334.51    141.00 o 
  -9   7   9     1081.47     1092.22     60.07 o 
  -8   7   9     1534.65     1581.22     69.65 o 
  -7   7   9     5899.85     5603.74    131.52 o 
  -6   7   9       14.45       27.61     32.55 o 
  -5   7   9     6724.75     6342.29    152.44 o 
  -4   7   9      191.98      152.72     39.22 o 
  -3   7   9     2480.30     2276.36     86.71 o 
  -2   7   9     2829.61     2755.57    161.89 o 
  -1   7   9     7226.97     6705.82    186.30 o 
   0   7   9     7005.70     6810.61    190.36 o 
   1   7   9      114.24      142.35     43.33 o 
   2   7   9     7976.93     7924.38    240.24 o 
   3   7   9      501.18      537.67     80.15 o 
   4   7   9     2491.30     2453.27    131.97 o 
   5   7   9     3405.67     3397.29    125.80 o 
   6   7   9      185.76      156.60     49.14 o 
   7   7   9     2135.42     2246.39    109.30 o 
   8   7   9     1856.75     2016.61     92.22 o 
   9   7   9     2683.26     2649.18    116.02 o 
  10   7   9      719.05      830.72     77.16 o 
  11   7   9      724.50      766.53    112.30 o 
  12   7   9     1826.80     1943.74    126.22 o 
  13   7   9       95.60       44.77     71.56 o 
  14   7   9      944.73      828.92    145.17 o 
 -17   8   9      258.61      287.71     91.08 o 
 -16   8   9      895.89      860.37    203.40 o 
 -15   8   9      886.85     1009.79    114.39 o 
 -14   8   9        2.16        0.00     59.38 o 
 -13   8   9     4967.82     4956.73    197.73 o 
 -12   8   9       76.31       64.38     70.96 o 
 -11   8   9     5021.85     5106.22    140.63 o 
 -10   8   9      805.16      735.53     61.13 o 
  -9   8   9     2180.02     2392.94     94.18 o 
  -8   8   9     1731.76     1769.60     97.51 o 
  -7   8   9      745.78      730.41     84.46 o 
  -6   8   9     1087.07     1060.23     87.83 o 
  -5   8   9      570.22      619.55     53.43 o 
  -4   8   9     6830.94     6998.39    165.62 o 
  -3   8   9     2599.58     2781.99    151.63 o 
  -2   8   9     3125.68     3202.04    125.46 o 
  -1   8   9     1961.90     1632.68    105.41 o 
   0   8   9      113.46      166.30     51.35 o 
   1   8   9     6121.45     5928.86    179.70 o 
   2   8   9     1009.21      872.89     80.44 o 
   3   8   9     4152.31     4206.29    195.76 o 
   4   8   9     4165.29     4024.24    140.73 o 
   5   8   9      869.84      952.63     92.42 o 
   6   8   9     4509.06     4825.70    157.69 o 
   7   8   9      107.37        0.00     45.27 o 
   8   8   9     3973.55     4095.68    152.42 o 
   9   8   9     1437.06     1491.28    104.30 o 
  10   8   9     2792.20     2894.88    153.41 o 
  11   8   9     1414.20     1228.92    103.63 o 
  12   8   9      482.95      414.54     81.14 o 
  13   8   9     1097.08      972.74    106.70 o 
 -16   9   9      260.63      297.08     85.12 o 
 -15   9   9      497.20      554.69    103.00 o 
 -14   9   9      877.87     1008.73    117.72 o 
 -13   9   9      170.70      130.38     76.12 o 
 -12   9   9     3106.58     3355.22    149.41 o 
 -11   9   9      320.63      443.15     60.01 o 
 -10   9   9     1309.43     1454.29    128.41 o 
  -9   9   9      933.02     1058.19    105.54 o 
  -8   9   9     1627.51     1701.29    116.04 o 
  -7   9   9     6539.16     6496.19    181.36 o 
  -6   9   9      845.59      962.09     90.85 o 
  -5   9   9     3849.62     3423.97    116.66 o 
  -4   9   9     2258.25     2533.14    103.87 o 
  -3   9   9     9844.25     8993.32    232.37 o 
  -2   9   9     5137.64     5294.37    167.51 o 
  -1   9   9     1351.01     1541.10     97.89 o 
   0   9   9     6079.35     6104.48    185.97 o 
   1   9   9       50.86       29.07     71.13 o 
   2   9   9     6159.51     6635.36    200.47 o 
   3   9   9     1599.04     1801.27    110.00 o 
   4   9   9     3043.05     3198.60    124.01 o 
   5   9   9     5959.72     5880.60    216.35 o 
   6   9   9     1795.03     1868.31    105.29 o 
   7   9   9      820.03      690.05     99.85 o 
   8   9   9      166.99      120.97     52.84 o 
   9   9   9     4906.46     5095.24    224.66 o 
  10   9   9      436.56      407.66     82.08 o 
  11   9   9      444.00      417.78    122.29 o 
  12   9   9     1445.52     1269.41    139.95 o 
 -15  10   9      570.74      604.65    108.30 o 
 -14  10   9      293.45      189.41     99.62 o 
 -13  10   9     2563.20     2672.72    156.02 o 
 -12  10   9      173.75      111.38     63.06 o 
 -11  10   9     1482.24     1657.79    200.95 o 
 -10  10   9      368.91      325.58    108.73 o 
  -9  10   9     1802.46     1753.85    123.34 o 
  -8  10   9     4520.00     4361.02    176.75 o 
  -7  10   9     1159.78     1247.05     92.92 o 
  -6  10   9     9378.73     8876.79    263.38 o 
  -5  10   9      336.91      408.91     54.74 o 
  -4  10   9     6030.39     5901.51    204.66 o 
  -3  10   9      266.65      247.57     52.47 o 
  -2  10   9     3630.74     3599.50    144.07 o 
  -1  10   9     4711.96     4538.86    216.58 o 
   0  10   9       49.52        0.00     45.08 o 
   1  10   9     3221.11     3107.00    137.52 o 
   2  10   9      693.22      609.74     76.23 o 
   3  10   9     3089.48     3115.32    142.37 o 
   4  10   9     2292.82     2192.42    124.12 o 
   5  10   9     2302.66     2295.69    138.35 o 
   6  10   9     1536.19     1861.93    107.95 o 
   7  10   9      117.81       34.67     56.42 o 
   8  10   9     2808.00     3009.01    151.88 o 
   9  10   9        3.97       60.54     63.44 o 
  10  10   9     2313.83     2361.83    144.56 o 
  11  10   9     1685.62     1519.02    144.10 o 
  12  10   9      267.39      323.84    103.08 o 
 -14  11   9      950.31     1269.51    215.16 o 
 -13  11   9       31.16      260.09    169.95 o 
 -12  11   9     2007.81     2304.61    354.11 o 
 -11  11   9      209.23      124.29     91.53 o 
 -10  11   9     1562.64     1404.60    122.26 o 
  -9  11   9      828.16      716.27     96.19 o 
  -8  11   9      713.30      648.57     91.59 o 
  -7  11   9     5180.90     5170.10    207.67 o 
  -6  11   9      120.47        2.61     87.22 o 
  -5  11   9     3972.68     4256.13    141.97 o 
  -4  11   9       18.06       50.40     49.33 o 
  -3  11   9     4231.71     4142.39    147.54 o 
  -2  11   9     2627.43     2773.95    124.65 o 
  -1  11   9      185.89      221.87     61.30 o 
   0  11   9     1718.45     1837.69    112.59 o 
   1  11   9      210.75      179.24     60.74 o 
   2  11   9     1963.12     2296.61    126.96 o 
   3  11   9      769.08      729.73     84.08 o 
   4  11   9     2630.32     3025.77    148.00 o 
   5  11   9     3007.14     2953.47    245.47 o 
   6  11   9        9.32        0.00     53.09 o 
   7  11   9     3523.22     3489.00    156.60 o 
   8  11   9      154.43      141.14     66.81 o 
   9  11   9     2168.39     2238.65    145.95 o 
  10  11   9      190.93      193.31     91.77 o 
  11  11   9      666.74      720.79    152.16 o 
 -13  12   9      454.53      395.31    191.77 o 
 -12  12   9        8.99        0.00    106.78 o 
 -11  12   9      438.15      326.05    105.04 o 
 -10  12   9      498.98      495.44     94.98 o 
  -9  12   9      619.16      794.28    103.42 o 
  -8  12   9     1499.33     1730.55    165.17 o 
  -7  12   9       30.59       64.22     71.60 o 
  -6  12   9     4608.92     5091.93    428.57 o 
  -5  12   9      177.06      179.98     55.41 o 
  -4  12   9     1316.88     1359.65     92.66 o 
  -3  12   9      425.47      503.25     69.35 o 
  -2  12   9     1213.75     1481.24    101.58 o 
  -1  12   9     1745.56     1868.16    112.29 o 
   0  12   9       29.44       18.35     53.69 o 
   1  12   9     2496.86     2704.59    140.01 o 
   2  12   9       98.97       16.99     59.87 o 
   3  12   9     2001.73     2008.60    199.53 o 
   4  12   9      662.80      621.67     84.82 o 
   5  12   9      312.69      302.96     77.22 o 
   6  12   9     1929.80     1980.38    161.14 o 
   7  12   9       10.82       11.17     99.76 o 
   8  12   9     1211.65     1188.01    101.61 o 
   9  12   9       12.52        3.80     69.76 o 
 -12  13   9      591.79      680.41    163.78 o 
 -11  13   9       44.06       52.63     99.32 o 
 -10  13   9      590.23      305.88    148.26 o 
  -9  13   9      537.43      489.88    114.35 o 
  -8  13   9      361.23      310.14    102.77 o 
  -7  13   9      896.32      769.33    184.65 o 
  -6  13   9        0.52        0.00     75.40 o 
  -5  13   9     1300.69     1347.81     94.83 o 
  -4  13   9       16.86        3.33     52.61 o 
  -3  13   9      659.12      593.48     98.60 o 
  -2  13   9     1071.10     1019.23     92.97 o 
  -1  13   9      176.40      130.46     64.37 o 
   0  13   9      927.18      849.62     89.05 o 
   1  13   9       19.71        0.00     57.58 o 
   2  13   9      258.42      179.46     64.33 o 
   3  13   9      420.92      339.18     73.74 o 
   4  13   9      949.79      711.34    106.16 o 
   5  13   9     1021.70      842.54    117.31 o 
   6  13   9       67.67      152.11     72.51 o 
   7  13   9     1356.46     1386.05    122.26 o 
   8  13   9       12.42        0.00     74.81 o 
 -10  14   9      159.34       42.64     89.39 o 
  -9  14   9      515.59      422.85    115.25 o 
  -8  14   9      473.15      440.45    121.14 o 
  -7  14   9       56.77       73.44    103.67 o 
  -6  14   9      550.29      681.32    113.68 o 
  -5  14   9       20.27        0.00     57.12 o 
  -4  14   9      437.21      429.93     76.12 o 
  -3  14   9      451.46      549.91     80.53 o 
  -2  14   9      610.48      634.24     84.16 o 
  -1  14   9      591.06      615.84     87.70 o 
   0  14   9       36.21       71.15     66.76 o 
   1  14   9     1018.98     1091.34    101.65 o 
   2  14   9       52.15       61.96     63.17 o 
   3  14   9      498.83      338.51     81.52 o 
   4  14   9      637.60      797.26     95.43 o 
   5  14   9       33.91       76.23     71.33 o 
   6  14   9      970.45     1081.89    138.81 o 
  -7  15   9      365.48      415.58    137.36 o 
  -6  15   9        1.93        0.00     86.05 o 
  -5  15   9      476.61      494.08     84.57 o 
  -4  15   9       68.74        0.00     68.76 o 
  -3  15   9      430.55      418.99     80.94 o 
  -2  15   9      361.40      334.60     81.06 o 
  -1  15   9       54.53        0.00     65.95 o 
   0  15   9     1004.82     1083.07    151.99 o 
   1  15   9        0.18       75.62     72.18 o 
   2  15   9      596.86      410.39     87.11 o 
   3  15   9        8.42       53.64     87.01 o 
   4  15   9      141.38        0.00     94.14 o 
 -19   0  10      211.81      184.49    145.26 o 
 -18   0  10      666.07      633.08    133.61 o 
 -17   0  10      246.64      294.10    106.96 o 
 -16   0  10     1433.52     1487.47    383.11 o 
 -15   0  10        0.22        9.73     88.17 o 
 -14   0  10     4105.96     4130.83    221.17 o 
 -13   0  10      194.97      287.32    120.86 o 
 -12   0  10      699.92      709.99    104.31 o 
 -11   0  10     5687.28     5141.91    223.74 o 
 -10   0  10      441.75      393.10     81.74 o 
  -9   0  10    20737.81    22399.40    501.58 o 
  -8   0  10       95.71      158.10     33.49 o 
  -7   0  10    10548.93     9680.96    210.89 o 
  -6   0  10     5059.62     4774.97    128.64 o 
  -5   0  10      346.03      233.76     39.64 o 
  -4   0  10     7247.55     6850.39    166.35 o 
  -3   0  10      374.80      382.10     56.35 o 
  -2   0  10    57784.10    56405.30   1008.94 o 
  -1   0  10        9.23      114.79     34.95 o 
   0   0  10    89890.59    92530.63   1618.67 o 
   1   0  10     6269.76     4875.91    141.32 o 
   2   0  10       56.70       57.14     39.77 o 
   3   0  10     3378.06     2896.41    108.69 o 
   4   0  10     6353.89     6834.13    180.94 o 
   5   0  10    18376.12    19433.40    553.20 o 
   6   0  10     6163.75     5979.22    170.84 o 
   7   0  10     2522.58     2834.26    134.21 o 
   8   0  10     1003.23     1197.67    119.07 o 
   9   0  10      606.51      619.40    110.32 o 
  10   0  10     5401.36     5275.07    225.99 o 
  11   0  10       54.77        0.00     74.56 o 
  12   0  10     3212.86     3763.00    202.37 o 
  13   0  10     2175.18     2330.89    303.44 o 
  14   0  10      960.03     1010.82    218.90 o 
  15   0  10      410.92      398.20    213.35 o 
 -19   1  10      937.58     1024.07    223.04 o 
 -18   1  10      552.57      463.83    103.07 o 
 -17   1  10     2310.39     2472.96    170.72 o 
 -16   1  10        5.46        0.00     74.61 o 
 -15   1  10     6055.75     6119.35    236.65 o 
 -14   1  10        4.01        0.00     57.58 o 
 -13   1  10     5419.34     5952.00    182.85 o 
 -12   1  10     2448.20     2780.48    120.17 o 
 -11   1  10     1918.40     1774.22    130.77 o 
 -10   1  10     6746.93     7154.21    187.60 o 
  -9   1  10       93.44       36.77     34.20 o 
  -8   1  10    18618.48    18937.54    282.15 o 
  -7   1  10      743.21      810.38     53.21 o 
  -6   1  10     4495.76     4029.77    117.48 o 
  -5   1  10     9794.09    10321.30    157.78 o 
  -4   1  10     1307.49     1358.41     52.97 o 
  -3   1  10    22129.16    21945.06    282.89 o 
  -2   1  10       75.71       35.14     22.73 o 
  -1   1  10    14003.70    13748.81    212.24 o 
   0   1  10     2259.02     2396.15     66.20 o 
   1   1  10    56674.68    58147.02    693.81 o 
   2   1  10     7085.44     6941.36    118.79 o 
   3   1  10       97.24      113.08     33.31 o 
   4   1  10    10420.27     9743.52    167.96 o 
   5   1  10      951.98      882.07     47.58 o 
   6   1  10     6983.44     6717.12    145.64 o 
   7   1  10     2461.29     2239.27     85.79 o 
   8   1  10     4961.18     5017.29    129.18 o 
   9   1  10     2566.67     2591.77     94.49 o 
  10   1  10      621.15      538.20     71.33 o 
  11   1  10     6241.58     6199.97    230.73 o 
  12   1  10        4.42        0.00     55.83 o 
  13   1  10     3064.74     3319.66    147.32 o 
  14   1  10     1212.28     1390.61    111.53 o 
  15   1  10      607.26      463.63     98.22 o 
 -19   2  10      538.55      603.08    120.03 o 
 -18   2  10     1629.41     1375.06    143.37 o 
 -17   2  10      311.61      315.39     94.00 o 
 -16   2  10     2279.96     2123.50    155.59 o 
 -15   2  10        7.98        0.83     69.16 o 
 -14   2  10    10596.47    10166.08    368.35 o 
 -13   2  10     2102.54     2206.04    156.00 o 
 -12   2  10     1800.21     1807.43    213.65 o 
 -11   2  10     3428.12     3342.61    125.27 o 
 -10   2  10     3765.07     3556.77    126.47 o 
  -9   2  10     9841.79     9863.05    203.77 o 
  -8   2  10       48.21       51.01     28.96 o 
  -7   2  10    14360.54    14044.18    223.57 o 
  -6   2  10     2927.69     3174.60     81.30 o 
  -5   2  10     5583.60     5047.03    106.18 o 
  -4   2  10    17091.81    16875.72    259.71 o 
  -3   2  10      986.38      806.51     43.92 o 
  -2   2  10    25171.49    24608.87    313.18 o 
  -1   2  10     2499.67     2388.03     65.97 o 
   0   2  10    29416.67    31022.95    412.53 o 
   1   2  10     9058.90     9037.29    148.78 o 
   2   2  10    10359.80    10835.47    162.38 o 
   3   2  10    10349.78    10098.46    179.24 o 
   4   2  10      185.25      201.95     37.09 o 
   5   2  10     8985.13     8919.30    161.27 o 
   6   2  10      308.82      328.91     47.32 o 
   7   2  10     9142.16     9049.61    210.28 o 
   8   2  10     1219.57     1246.36     72.37 o 
   9   2  10       80.77       67.40     46.38 o 
  10   2  10     4019.84     4083.44    114.03 o 
  11   2  10        4.34        0.00     49.07 o 
  12   2  10     4898.91     5051.07    152.00 o 
  13   2  10      908.64     1026.77    127.99 o 
  14   2  10      987.12      818.98    120.55 o 
  15   2  10      570.43      581.46    142.96 o 
 -19   3  10       98.68        2.11    101.04 o 
 -18   3  10      355.35      483.81    218.18 o 
 -17   3  10      939.00      980.98    122.38 o 
 -16   3  10      176.26       82.64     74.88 o 
 -15   3  10     3162.16     3323.30    178.48 o 
 -14   3  10     1395.07     1529.10    100.52 o 
 -13   3  10     2898.45     2568.56    119.84 o 
 -12   3  10     1419.70     1387.81    101.54 o 
 -11   3  10     1588.52     1429.87     89.79 o 
 -10   3  10     5493.10     5516.87    185.04 o 
  -9   3  10       66.12       64.03     30.86 o 
  -8   3  10     8147.19     8113.14    149.65 o 
  -7   3  10     3752.84     3605.04     88.97 o 
  -6   3  10    18474.55    18200.38    278.49 o 
  -5   3  10    23923.21    24094.55    381.81 o 
  -4   3  10     5229.84     4927.63    168.71 o 
  -3   3  10    14351.09    13505.84    235.42 o 
  -2   3  10      431.60      427.12     40.10 o 
  -1   3  10    25909.12    26503.93    354.47 o 
   0   3  10      673.19      536.55     33.87 o 
   1   3  10     4475.60     4103.35     83.59 o 
   2   3  10     9424.02     9228.92    155.16 o 
   3   3  10     5669.97     5681.07    107.01 o 
   4   3  10     5478.38     5265.23    121.58 o 
   5   3  10      377.08      490.19     47.83 o 
   6   3  10     5204.39     5142.77    109.97 o 
   7   3  10      403.54      421.39     48.27 o 
   8   3  10      291.68      282.53     50.91 o 
   9   3  10     5431.07     5308.20    150.79 o 
  10   3  10      550.24      553.56     75.52 o 
  11   3  10     3279.71     3555.41    140.65 o 
  12   3  10     1018.70     1002.42    114.16 o 
  13   3  10     1675.62     1555.72    150.07 o 
  14   3  10      569.87      530.07    269.85 o 
  15   3  10      614.65      448.86    217.03 o 
 -19   4  10      536.39      374.59    116.91 o 
 -18   4  10      595.32      593.67    128.06 o 
 -17   4  10      219.67      114.36    163.92 o 
 -16   4  10     1060.11     1352.27    180.43 o 
 -15   4  10      152.59       56.28     66.07 o 
 -14   4  10     5440.75     5298.67    196.02 o 
 -13   4  10     1118.08     1077.12     91.24 o 
 -12   4  10     3826.77     3921.37    143.16 o 
 -11   4  10     1844.84     1998.07    104.30 o 
 -10   4  10     1650.70     1625.69     79.08 o 
  -9   4  10      103.24       40.92     32.42 o 
  -8   4  10      112.55       86.10     31.28 o 
  -7   4  10     7419.67     7540.78    143.00 o 
  -6   4  10     4569.63     4356.29    105.88 o 
  -5   4  10     3081.89     2712.34     81.71 o 
  -4   4  10    19974.64    18431.91    303.55 o 
  -3   4  10     1217.99     1477.42     60.47 o 
  -2   4  10      917.83      968.81     49.70 o 
  -1   4  10      205.74      192.93     36.42 o 
   0   4  10      769.05      667.88     96.78 o 
   1   4  10     7791.56     8043.97    186.15 o 
   2   4  10     3947.40     3974.08    104.87 o 
   3   4  10     5904.49     5704.46    124.59 o 
   4   4  10       43.96       36.68     37.08 o 
   5   4  10     5730.38     5895.28    145.69 o 
   6   4  10        3.48        8.22     52.92 o 
   7   4  10     4031.70     4164.65    138.95 o 
   8   4  10     5250.37     5173.24    190.85 o 
   9   4  10      842.57      739.22     77.56 o 
  10   4  10     3294.56     3140.83    131.47 o 
  11   4  10        5.97        2.10     52.64 o 
  12   4  10     2591.14     2645.11    128.08 o 
  13   4  10      183.59       80.05     84.74 o 
  14   4  10      707.21      742.10    141.42 o 
  15   4  10      637.94      441.71    188.18 o 
 -18   5  10      103.87      104.23    102.19 o 
 -17   5  10      556.97      338.48    212.58 o 
 -16   5  10      474.92      506.55     94.09 o 
 -15   5  10      606.12      859.30    100.45 o 
 -14   5  10      548.40      409.86     78.46 o 
 -13   5  10     2934.03     2888.97    143.74 o 
 -12   5  10      713.90     1011.00    116.09 o 
 -11   5  10      614.44      726.42     78.49 o 
 -10   5  10     2085.51     2242.89     92.25 o 
  -9   5  10      419.53      443.59     47.71 o 
  -8   5  10     2349.18     2415.09     92.21 o 
  -7   5  10     4611.16     4851.43    116.23 o 
  -6   5  10     2472.06     2567.11     80.53 o 
  -5   5  10     1976.56     1726.25     82.25 o 
  -4   5  10     1117.91     1212.19     75.75 o 
  -3   5  10    14422.61    14730.07    320.28 o 
  -2   5  10       23.88       14.49     33.74 o 
  -1   5  10     2658.67     2524.93     93.95 o 
   0   5  10      978.68      872.25     62.86 o 
   1   5  10     1364.06     1317.40     74.37 o 
   2   5  10     3818.89     3641.77     99.03 o 
   3   5  10     2657.30     2617.89     87.33 o 
   4   5  10     2145.67     2042.51     95.02 o 
   5   5  10      148.24      106.37     41.91 o 
   6   5  10     4743.73     4599.98    189.45 o 
   7   5  10      533.63      509.51     61.60 o 
   8   5  10      206.95      169.63     55.03 o 
   9   5  10     3322.98     3323.29    198.09 o 
  10   5  10      918.68      947.19     82.77 o 
  11   5  10     1270.68     1308.06     98.85 o 
  12   5  10      174.78       96.48     82.04 o 
  13   5  10      571.02      559.53     89.63 o 
  14   5  10      199.83      360.05    121.84 o 
 -18   6  10       83.19       40.48     98.96 o 
 -17   6  10       55.78      118.00     84.26 o 
 -16   6  10      617.58      571.36    130.51 o 
 -15   6  10        3.81        0.89     63.37 o 
 -14   6  10      120.94      205.33     72.35 o 
 -13   6  10      720.01      581.80     81.92 o 
 -12   6  10     1289.44     1056.24     93.94 o 
 -11   6  10     1045.89     1065.04     88.83 o 
 -10   6  10        1.98        0.00     48.58 o 
  -9   6  10     3955.38     3866.98    108.84 o 
  -8   6  10        6.31       20.71     31.48 o 
  -7   6  10     2796.43     2607.28     84.05 o 
  -6   6  10     3880.39     3665.60    112.52 o 
  -5   6  10     3579.10     3607.57     92.56 o 
  -4   6  10     6030.83     6173.14    152.77 o 
  -3   6  10        4.42        4.89     36.01 o 
  -2   6  10     5347.06     5593.35    144.83 o 
  -1   6  10      153.28      123.85     48.97 o 
   0   6  10     4222.47     4084.46    180.56 o 
   1   6  10      451.88      502.04     57.84 o 
   2   6  10     1136.62     1180.58     76.78 o 
   3   6  10     2426.10     2590.68    108.55 o 
   4   6  10      459.36      375.43     45.50 o 
   5   6  10     1264.13     1391.19     67.17 o 
   6   6  10       60.76       90.94     42.74 o 
   7   6  10      166.49      154.49     48.39 o 
   8   6  10     2785.56     2845.75    148.38 o 
   9   6  10      736.86      894.93    129.63 o 
  10   6  10      927.46      864.72     79.10 o 
  11   6  10       41.48       41.02     55.01 o 
  12   6  10      440.31      407.54     82.63 o 
  13   6  10      178.06       67.25     77.48 o 
  14   6  10      188.69      142.81     86.36 o 
 -17   7  10      213.63      258.69     88.82 o 
 -16   7  10       93.30       79.78     73.45 o 
 -15   7  10      502.11      549.31     89.18 o 
 -14   7  10      226.02      191.36     73.27 o 
 -13   7  10      207.04      215.43     67.50 o 
 -12   7  10       80.69       52.28     57.76 o 
 -11   7  10     1410.64     1323.83    103.05 o 
 -10   7  10     1858.11     1668.71     77.46 o 
  -9   7  10      432.42      387.93     46.93 o 
  -8   7  10      162.31      118.31     45.45 o 
  -7   7  10      918.05     1078.66     64.59 o 
  -6   7  10     1795.14     1761.81     83.13 o 
  -5   7  10      166.98      173.32     43.58 o 
  -4   7  10       54.50       71.92     39.86 o 
  -3   7  10     3792.64     3879.27    120.55 o 
  -2   7  10     1278.15     1364.09     90.17 o 
  -1   7  10      468.23      494.37     63.59 o 
   0   7  10        6.42        0.00     42.91 o 
   1   7  10     2814.64     3144.00    112.88 o 
   2   7  10     3925.93     3936.92    133.94 o 
   3   7  10       99.95       77.80     47.75 o 
   4   7  10     2628.51     2674.39    127.81 o 
   5   7  10      485.21      390.06     71.46 o 
   6   7  10      840.62      791.51     78.72 o 
   7   7  10     2751.00     3002.50    108.47 o 
   8   7  10     1737.62     1586.42    119.59 o 
   9   7  10      356.72      259.37     67.94 o 
  10   7  10      195.61      174.43     59.74 o 
  11   7  10      457.99      399.83     72.04 o 
  12   7  10       21.00        0.00     63.67 o 
  13   7  10      494.44      542.05     93.02 o 
 -17   8  10        3.57       25.14     80.31 o 
 -16   8  10       58.31       43.55     74.71 o 
 -15   8  10       14.38       66.20     72.96 o 
 -14   8  10       19.40       20.53     62.77 o 
 -13   8  10      515.62      589.45     84.22 o 
 -12   8  10      103.13       91.96     58.09 o 
 -11   8  10        3.71       22.77     48.80 o 
 -10   8  10        9.08        0.00     41.36 o 
  -9   8  10     1682.68     1564.82    126.20 o 
  -8   8  10       27.10       62.06     41.71 o 
  -7   8  10      408.49      303.87     47.18 o 
  -6   8  10     2067.54     2067.68    100.89 o 
  -5   8  10      134.10       56.34     40.29 o 
  -4   8  10        5.12        0.00     37.13 o 
  -3   8  10        9.01       14.80     43.60 o 
  -2   8  10     1774.87     1822.49    103.48 o 
  -1   8  10      293.45      427.76     83.37 o 
   0   8  10     1312.88     1076.80    132.84 o 
   1   8  10      247.59      289.07     60.42 o 
   2   8  10     1859.02     1747.33     99.17 o 
   3   8  10     1379.34     1380.51     88.06 o 
   4   8  10       43.33       17.55     51.84 o 
   5   8  10      273.94      151.18     72.30 o 
   6   8  10     1524.41     1380.18    121.10 o 
   7   8  10      134.62       59.92     49.97 o 
   8   8  10      137.58       53.76     59.70 o 
   9   8  10        3.44        0.00     64.19 o 
  10   8  10       73.02        0.00     62.64 o 
  11   8  10       77.67        0.00     69.23 o 
  12   8  10      400.60      400.39    103.62 o 
  13   8  10      115.40       94.74     80.53 o 
 -16   9  10       40.76       16.48     73.77 o 
 -15   9  10       17.55       82.97     88.33 o 
 -14   9  10      117.47      125.37     83.71 o 
 -13   9  10      100.48      167.91    108.23 o 
 -12   9  10      185.71      176.47     77.47 o 
 -11   9  10      781.15      731.80    190.89 o 
 -10   9  10      580.15      445.37     57.58 o 
  -9   9  10      455.33      477.41     56.55 o 
  -8   9  10        2.70       14.59     41.59 o 
  -7   9  10      769.03      846.97     62.12 o 
  -6   9  10       10.97       38.54     39.13 o 
  -5   9  10       98.01      142.86     50.10 o 
  -4   9  10      132.26       74.28     62.15 o 
  -3   9  10        6.84       71.39     50.98 o 
  -2   9  10        2.38       40.73     49.42 o 
  -1   9  10      403.93      416.28     66.42 o 
   0   9  10      184.81      190.91     56.14 o 
   1   9  10       97.62       42.91     65.18 o 
   2   9  10      153.51      215.34     64.77 o 
   3   9  10      207.64      359.73     69.96 o 
   4   9  10      308.66      313.85     61.95 o 
   5   9  10      114.65       43.54     53.32 o 
   6   9  10       96.10      105.11     56.07 o 
   7   9  10      159.11      205.87     56.39 o 
   8   9  10       62.12       15.81     58.54 o 
   9   9  10      152.12      135.22     67.04 o 
  10   9  10       31.43       99.39     72.42 o 
  11   9  10       27.22        0.00     79.61 o 
  12   9  10       65.21        0.00     85.43 o 
 -15  10  10       11.86       10.41     86.59 o 
 -14  10  10       11.25        4.70     78.52 o 
 -13  10  10        9.03      163.65     79.58 o 
 -12  10  10       23.67      108.18     70.86 o 
 -11  10  10        0.19        0.00     50.27 o 
 -10  10  10      149.01      126.24     50.13 o 
  -9  10  10        0.21        0.25     64.72 o 
  -8  10  10       23.61       43.31     60.95 o 
  -7  10  10       64.81       96.74     43.18 o 
  -6  10  10     1263.24     1345.98     84.42 o 
  -5  10  10      175.11      146.41     50.78 o 
  -4  10  10      160.38      116.33     62.99 o 
  -3  10  10      124.85      271.43     64.47 o 
  -2  10  10        0.13       44.99     53.43 o 
  -1  10  10      119.38      211.32     61.61 o 
   0  10  10      441.88      494.43    120.37 o 
   1  10  10      204.26      147.12     57.39 o 
   2  10  10      272.05      308.64     68.83 o 
   3  10  10        0.27       35.04     57.87 o 
   4  10  10       25.79       78.20     85.44 o 
   5  10  10       14.46        0.00     54.12 o 
   6  10  10        1.54        0.00     55.43 o 
   7  10  10       98.30       85.24     62.46 o 
   8  10  10       95.55       69.32     55.32 o 
   9  10  10       35.37       89.27     64.78 o 
  10  10  10        1.38       47.23     75.18 o 
  11  10  10       14.68       13.41     85.17 o 
 -14  11  10       73.67       63.24     85.81 o 
 -13  11  10      165.19      149.72     80.58 o 
 -12  11  10       20.85      130.28     68.18 o 
 -11  11  10       27.23        0.00     82.35 o 
 -10  11  10      179.19      130.32     79.11 o 
  -9  11  10      402.23      377.83     83.66 o 
  -8  11  10       62.87       42.71     66.10 o 
  -7  11  10        1.37        0.00     43.60 o 
  -6  11  10      357.01      322.86     90.81 o 
  -5  11  10      251.10      183.58     94.09 o 
  -4  11  10      722.19      653.29     71.91 o 
  -3  11  10       63.15      139.58     53.39 o 
  -2  11  10      315.76      327.39     69.34 o 
  -1  11  10      150.02      175.36     62.02 o 
   0  11  10       55.13       38.78     54.94 o 
   1  11  10       92.42       30.78     57.18 o 
   2  11  10       22.62       29.78     58.49 o 
   3  11  10       12.93        0.00     57.60 o 
   4  11  10      692.66      683.95     89.44 o 
   5  11  10       13.17       75.35     65.75 o 
   6  11  10       12.35       84.22     64.08 o 
   7  11  10      193.53      196.14     70.22 o 
   8  11  10       14.70        0.00     61.08 o 
   9  11  10       23.39       81.53     62.15 o 
  10  11  10      165.16      131.42     82.93 o 
 -13  12  10      243.49       63.16    165.93 o 
 -12  12  10      459.76      117.04    397.46 o 
 -11  12  10       22.04        0.00    110.93 o 
 -10  12  10       20.41       69.65     79.89 o 
  -9  12  10      315.08      305.02     84.47 o 
  -8  12  10       81.69       74.16    110.11 o 
  -7  12  10      307.18      520.97    107.28 o 
  -6  12  10        2.47      154.65     52.57 o 
  -5  12  10        9.74       52.90     58.03 o 
  -4  12  10      294.52      324.87     65.10 o 
  -3  12  10       13.98       30.66     55.08 o 
  -2  12  10      196.93      197.37     62.21 o 
  -1  12  10        5.18        0.00     56.27 o 
   0  12  10      305.52      441.71     98.05 o 
   1  12  10        5.70        0.00     61.23 o 
   2  12  10      711.55      509.53     98.86 o 
   3  12  10      767.54      652.56    195.04 o 
   4  12  10      118.00      178.65     93.27 o 
   5  12  10       23.64       41.81     69.55 o 
   6  12  10       13.87        0.00     60.29 o 
   7  12  10       90.13       82.77     67.32 o 
   8  12  10        4.95        0.00     77.79 o 
   9  12  10        8.17       24.63     66.10 o 
 -11  13  10      296.95      254.83    108.39 o 
 -10  13  10       24.52       61.15     81.62 o 
  -9  13  10       27.67        0.00     73.76 o 
  -8  13  10      198.53      139.03     94.96 o 
  -7  13  10        2.22        0.00     83.12 o 
  -6  13  10      205.87      319.50    111.76 o 
  -5  13  10      200.17      194.26     64.04 o 
  -4  13  10      267.46      299.66     66.95 o 
  -3  13  10      560.90      547.74     94.07 o 
  -2  13  10        2.64        0.00     57.35 o 
  -1  13  10      451.54      316.64     85.58 o 
   0  13  10        0.91        0.00     57.13 o 
   1  13  10      793.40      856.28     92.65 o 
   2  13  10      177.61      140.31     72.31 o 
   3  13  10       21.28        0.00     62.35 o 
   4  13  10      114.59      139.35     77.40 o 
   5  13  10       66.37       26.63     74.06 o 
   6  13  10      119.00      161.51     83.04 o 
   7  13  10        3.16        0.00     72.84 o 
  -9  14  10       49.04        0.00     91.28 o 
  -8  14  10       10.75        0.00     95.57 o 
  -7  14  10      273.88      294.74     76.16 o 
  -6  14  10       37.14        0.00     58.96 o 
  -5  14  10      122.26      130.48     65.59 o 
  -4  14  10      326.96      281.47     73.19 o 
  -3  14  10        8.85        0.00     60.14 o 
  -2  14  10      294.19      439.13     79.49 o 
  -1  14  10      157.32       49.33     65.06 o 
   0  14  10      527.94      355.04     80.02 o 
   1  14  10      520.95      317.60     77.41 o 
   2  14  10      216.78      170.33     73.02 o 
   3  14  10      364.18      340.35     83.10 o 
   4  14  10       70.99      159.53     78.89 o 
   5  14  10      343.69      496.62    190.47 o 
  -7  15  10       23.71      146.98    175.40 o 
  -6  15  10      295.82      240.47     82.59 o 
  -5  15  10      307.08      227.36    143.94 o 
  -4  15  10       54.97       55.74     69.74 o 
  -3  15  10      597.01      558.15     90.49 o 
  -2  15  10        4.68       51.32     70.10 o 
  -1  15  10      851.92      707.14     97.53 o 
   0  15  10       51.20        0.00     70.22 o 
   1  15  10      309.95      188.98     97.21 o 
   2  15  10      656.59      638.60    171.24 o 
   3  15  10      370.63      332.38    120.32 o 
 -19   1  11       12.26        0.00     91.95 o 
 -18   1  11      158.83      325.59     98.41 o 
 -17   1  11       31.83        0.00     80.01 o 
 -16   1  11        0.30        0.00     73.00 o 
 -15   1  11      143.77      141.55    111.35 o 
 -14   1  11        5.24        0.00     62.82 o 
 -13   1  11       22.77       22.87     53.72 o 
 -12   1  11      102.08       71.40     74.00 o 
 -11   1  11      308.34      233.77     47.14 o 
 -10   1  11     1397.11     1470.39     87.56 o 
  -9   1  11       31.57       44.40     30.74 o 
  -8   1  11     1111.15     1015.26     48.68 o 
  -7   1  11      892.32     1051.23     58.64 o 
  -6   1  11      871.88      965.32     41.94 o 
  -5   1  11      451.29      384.56     38.50 o 
  -4   1  11      109.40       78.41     23.50 o 
  -3   1  11      784.44      787.24     40.45 o 
  -2   1  11     1266.58     1573.15     52.87 o 
  -1   1  11     3470.81     3455.45     81.79 o 
   0   1  11     2902.17     3431.94    122.61 o 
   1   1  11     1375.68     1541.99     71.53 o 
   2   1  11     2909.13     2813.16     73.29 o 
   3   1  11      841.61      739.36     44.78 o 
   4   1  11     1145.11     1093.03     53.66 o 
   5   1  11      701.97      809.55     51.12 o 
   6   1  11        0.67        0.00     38.10 o 
   7   1  11      146.07       91.38     43.07 o 
   8   1  11       89.32      101.01     45.88 o 
   9   1  11       81.67       44.64     55.83 o 
  10   1  11      164.05      219.97     66.33 o 
  11   1  11      136.72       60.32     59.38 o 
  12   1  11        4.08        0.00     57.70 o 
  13   1  11      213.97       39.64     61.93 o 
  14   1  11        4.32       53.97     71.40 o 
  15   1  11        8.66        0.00     94.20 o 
 -19   2  11      255.00      200.10    128.97 o 
 -18   2  11        5.92        0.00     83.08 o 
 -17   2  11      300.26      306.05     94.68 o 
 -16   2  11       97.17      135.78     80.96 o 
 -15   2  11      553.36      432.65    118.00 o 
 -14   2  11       47.15       52.90     76.15 o 
 -13   2  11     1916.97     1935.87    135.61 o 
 -12   2  11      387.00      312.69     61.69 o 
 -11   2  11       84.34       60.29     50.04 o 
 -10   2  11       40.77        0.00     41.58 o 
  -9   2  11      361.23      385.65     42.78 o 
  -8   2  11      892.24      935.36     68.62 o 
  -7   2  11     1196.62     1283.51     56.15 o 
  -6   2  11     1113.20     1092.62     49.17 o 
  -5   2  11     2141.83     2096.18     63.75 o 
  -4   2  11     1119.20     1092.67     49.44 o 
  -3   2  11     1382.52     1400.39     54.06 o 
  -2   2  11     1404.41     1366.21     48.62 o 
  -1   2  11      855.31      918.09     71.57 o 
   0   2  11    11211.57    11844.89    185.85 o 
   1   2  11       40.56       28.34     32.32 o 
   2   2  11      207.15      104.62     29.00 o 
   3   2  11        0.22        0.00     26.06 o 
   4   2  11     2380.92     2251.70     77.32 o 
   5   2  11       69.09       51.63     36.85 o 
   6   2  11      514.54      479.00     55.37 o 
   7   2  11     1289.03     1133.05     71.34 o 
   8   2  11     6932.81     7031.93    179.90 o 
   9   2  11      444.66      414.70     58.12 o 
  10   2  11     1103.21     1016.54     86.51 o 
  11   2  11      493.38      479.37     65.68 o 
  12   2  11      216.93      168.04     64.13 o 
  13   2  11       52.46       26.64     77.63 o 
  14   2  11       46.53       32.87     87.11 o 
 -19   3  11        2.42       83.88    111.34 o 
 -18   3  11       52.23      100.82    101.71 o 
 -17   3  11      176.24      165.63    101.39 o 
 -16   3  11      479.90      419.86     95.36 o 
 -15   3  11      529.95      311.71    114.77 o 
 -14   3  11     2303.18     2223.12    159.53 o 
 -13   3  11     2957.53     3253.11    135.74 o 
 -12   3  11        0.53       27.77     54.36 o 
 -11   3  11     1131.69     1208.75     88.84 o 
 -10   3  11       61.93      141.09     53.16 o 
  -9   3  11     1468.67     1465.15     74.76 o 
  -8   3  11     3026.25     2860.45     83.32 o 
  -7   3  11     3075.06     3206.97    111.56 o 
  -6   3  11     2590.06     2428.97     79.80 o 
  -5   3  11      765.18      819.83     64.35 o 
  -4   3  11     5770.34     5902.78    151.58 o 
  -3   3  11      331.11      478.41     39.73 o 
  -2   3  11     2005.10     1996.49     66.95 o 
  -1   3  11     1604.26     1629.21     63.11 o 
   0   3  11     3704.49     3778.62     74.05 o 
   1   3  11     4596.96     4605.57    137.58 o 
   2   3  11     1307.82     1494.47     59.41 o 
   3   3  11      108.71       83.93     30.42 o 
   4   3  11      120.27      119.81     36.81 o 
   5   3  11      464.90      383.55     41.96 o 
   6   3  11     1537.17     1706.29     73.00 o 
   7   3  11     2943.86     3036.71    101.49 o 
   8   3  11      560.95      588.60     70.81 o 
   9   3  11       81.75        1.87     50.08 o 
  10   3  11      419.76      383.05    103.54 o 
  11   3  11      490.50      474.30     73.10 o 
  12   3  11       94.70        0.88     73.49 o 
  13   3  11      293.37      324.02    105.54 o 
  14   3  11       24.76        8.78    140.24 o 
 -19   4  11       99.17      104.60    108.25 o 
 -18   4  11       94.58       88.04    101.89 o 
 -17   4  11      291.40      319.22    310.04 o 
 -16   4  11      452.90      441.20    110.15 o 
 -15   4  11      406.07      383.17     79.29 o 
 -14   4  11     1626.51     1598.34    117.82 o 
 -13   4  11      743.19      826.55    141.57 o 
 -12   4  11     3052.38     3034.29    162.68 o 
 -11   4  11      182.46      198.21     73.09 o 
 -10   4  11     4091.21     3968.50    137.95 o 
  -9   4  11     1541.52     1721.90     76.12 o 
  -8   4  11     3517.34     3589.56     94.68 o 
  -7   4  11     1947.03     1781.58     68.28 o 
  -6   4  11      356.90      425.22     41.17 o 
  -5   4  11     3474.81     3369.36     94.20 o 
  -4   4  11     2160.44     2200.36     76.91 o 
  -3   4  11     6504.66     6737.16    142.63 o 
  -2   4  11     4765.68     4844.11    103.73 o 
  -1   4  11     7430.01     7485.36    158.53 o 
   0   4  11     2450.53     2501.22     72.81 o 
   1   4  11     4209.49     4501.39    114.69 o 
   2   4  11      790.35      833.98     49.90 o 
   3   4  11     1721.54     1846.00     74.62 o 
   4   4  11     5923.29     5935.63    155.84 o 
   5   4  11     3400.26     3333.69    131.79 o 
   6   4  11     1612.08     1594.19     85.95 o 
   7   4  11     1286.48     1277.72    146.13 o 
   8   4  11      842.07      782.37    103.82 o 
   9   4  11     1420.08     1416.37    104.13 o 
  10   4  11       90.91       48.24     55.62 o 
  11   4  11     1171.23      998.90    100.67 o 
  12   4  11      686.22      760.26     95.50 o 
  13   4  11       16.78        0.00     83.05 o 
  14   4  11      512.81      591.84    139.52 o 
 -18   5  11      950.07      799.86    138.33 o 
 -17   5  11       57.89       61.02     95.87 o 
 -16   5  11      357.54      426.81    146.99 o 
 -15   5  11     1045.22      994.79    138.46 o 
 -14   5  11      880.70      822.12     93.61 o 
 -13   5  11     1956.34     2068.85    135.56 o 
 -12   5  11       98.51        0.00     54.37 o 
 -11   5  11     1916.48     2073.40    118.87 o 
 -10   5  11      108.25      204.85     48.29 o 
  -9   5  11     2123.54     1988.08     81.06 o 
  -8   5  11      315.07      346.03     45.33 o 
  -7   5  11     2783.60     2979.63     92.06 o 
  -6   5  11     3209.07     3413.74     97.81 o 
  -5   5  11     1958.24     1968.92     73.14 o 
  -4   5  11     3220.54     3124.61     89.36 o 
  -3   5  11    10490.87    10270.01    238.78 o 
  -2   5  11     6925.28     6602.85    164.46 o 
  -1   5  11     3132.88     2790.81     92.38 o 
   0   5  11      448.07      485.75     59.29 o 
   1   5  11    13001.99    12838.63    240.09 o 
   2   5  11      117.97      124.05     40.40 o 
   3   5  11     7490.05     7442.13    152.39 o 
   4   5  11     3058.85     3383.11    108.95 o 
   5   5  11     1956.06     1963.10     93.18 o 
   6   5  11     6328.97     6735.17    166.52 o 
   7   5  11     2627.16     2388.84    143.16 o 
   8   5  11     1554.54     1704.00    102.17 o 
   9   5  11       92.46       38.27     53.73 o 
  10   5  11     1152.71     1284.64     97.14 o 
  11   5  11      590.60      663.25     81.92 o 
  12   5  11      757.50      629.31     91.55 o 
  13   5  11      603.80      574.10     95.65 o 
  14   5  11      153.55      152.12    149.71 o 
 -18   6  11       30.94       42.88    100.75 o 
 -17   6  11      648.50      690.87    101.64 o 
 -16   6  11      252.71      206.78     79.72 o 
 -15   6  11        8.64        0.00     64.09 o 
 -14   6  11     1757.23     1603.51    119.79 o 
 -13   6  11      178.92      114.75     85.17 o 
 -12   6  11     4137.22     3963.59    161.32 o 
 -11   6  11      232.83      160.64    115.54 o 
 -10   6  11     5148.00     5234.10    146.14 o 
  -9   6  11      126.02      134.80     41.93 o 
  -8   6  11     1054.97     1084.38     59.00 o 
  -7   6  11     3111.09     3211.61     96.82 o 
  -6   6  11     1896.28     1842.90     85.88 o 
  -5   6  11    10293.13    10826.38    201.39 o 
  -4   6  11     2465.87     2636.84    118.28 o 
  -3   6  11     4158.22     3868.53    189.92 o 
  -2   6  11     1388.80     1340.28     77.51 o 
  -1   6  11     4447.69     4708.54    120.65 o 
   0   6  11     7253.18     7447.06    182.89 o 
   1   6  11      770.39      829.46     70.75 o 
   2   6  11    13352.79    12602.82    270.68 o 
   3   6  11      314.09      235.30     79.13 o 
   4   6  11     1095.26     1079.44     67.86 o 
   5   6  11     2988.12     2569.39     97.75 o 
   6   6  11     2985.88     3114.46    111.48 o 
   7   6  11     1811.75     1680.97    110.88 o 
   8   6  11        2.80        0.00     44.08 o 
   9   6  11      715.11      704.42     77.08 o 
  10   6  11      145.37      124.70     62.61 o 
  11   6  11      484.92      358.08     90.39 o 
  12   6  11      975.48      847.80    100.93 o 
  13   6  11      658.34      725.32     97.91 o 
 -17   7  11       34.81        0.00     78.50 o 
 -16   7  11      639.98      803.80    105.82 o 
 -15   7  11      656.99      567.13     92.21 o 
 -14   7  11      142.18      278.50     78.11 o 
 -13   7  11     2481.64     2487.50    134.94 o 
 -12   7  11      153.20      187.87     64.80 o 
 -11   7  11     4906.88     5121.58    338.86 o 
 -10   7  11      552.21      415.49     53.31 o 
  -9   7  11     4010.98     4287.83    118.55 o 
  -8   7  11      454.35      360.34     69.67 o 
  -7   7  11     3637.23     3719.44    121.69 o 
  -6   7  11     3890.78     4032.15    126.57 o 
  -5   7  11      906.34     1003.69     70.54 o 
  -4   7  11     4694.24     4722.93    137.04 o 
  -3   7  11     2277.49     2294.66    141.58 o 
  -2   7  11     1126.04     1097.27    101.80 o 
  -1   7  11     2281.37     2468.83    121.49 o 
   0   7  11     1126.32      935.70     85.37 o 
   1   7  11     6966.81     6697.08    211.76 o 
   2   7  11       90.92       43.01     47.71 o 
   3   7  11     7924.01     8388.53    210.58 o 
   4   7  11     1012.47      996.97     82.13 o 
   5   7  11     2878.86     2790.54    111.42 o 
   6   7  11      736.82      825.66     82.92 o 
   7   7  11      195.21      158.89     58.74 o 
   8   7  11     1412.78     1564.02    143.63 o 
   9   7  11      146.67      254.65     62.43 o 
  10   7  11     1680.90     1864.97    111.12 o 
  11   7  11      717.35      747.26     86.59 o 
  12   7  11      445.53      480.67     87.93 o 
  13   7  11      683.92      572.66     94.96 o 
 -17   8  11      853.61      822.59    179.61 o 
 -16   8  11       48.19      132.62     80.42 o 
 -15   8  11      745.68      787.72     98.95 o 
 -14   8  11     1859.94     1810.25    217.42 o 
 -13   8  11      464.24      459.59    112.80 o 
 -12   8  11     3099.23     3203.23    142.28 o 
 -11   8  11       20.10       50.07     59.05 o 
 -10   8  11     1225.43     1328.50     85.73 o 
  -9   8  11      436.88      528.72     63.88 o 
  -8   8  11     4469.94     4521.54    142.52 o 
  -7   8  11     3089.04     3236.80    109.27 o 
  -6   8  11     2163.78     2329.58    103.67 o 
  -5   8  11     2547.17     2752.17    107.94 o 
  -4   8  11     1040.59      957.88     72.08 o 
  -3   8  11     2180.21     2175.77    114.99 o 
  -2   8  11     1590.05     1178.92     92.90 o 
  -1   8  11      363.30      367.75     64.94 o 
   0   8  11     8605.97     8127.46    231.70 o 
   1   8  11       64.36       77.49     52.52 o 
   2   8  11    14469.29    14813.64    312.21 o 
   3   8  11      158.88      194.83     58.14 o 
   4   8  11     6566.00     6637.01    187.88 o 
   5   8  11      453.08      429.51     68.35 o 
   6   8  11     1423.69     1411.85     88.50 o 
   7   8  11     1626.62     1621.57    107.75 o 
   8   8  11        1.50       24.67     59.93 o 
   9   8  11     2435.58     2625.64    167.02 o 
  10   8  11      339.91      308.41     99.97 o 
  11   8  11      622.95      598.53     99.63 o 
  12   8  11      271.84      172.76     95.21 o 
 -16   9  11      623.26      683.13    129.28 o 
 -15   9  11      256.04      349.01    272.29 o 
 -14   9  11       93.32      173.28     91.04 o 
 -13   9  11     3676.41     4091.29    228.37 o 
 -12   9  11        5.52        0.00     69.86 o 
 -11   9  11     2694.90     2611.02    139.89 o 
 -10   9  11     1028.92     1081.16     84.94 o 
  -9   9  11     1039.20     1164.72     82.39 o 
  -8   9  11     1616.29     1822.47    125.46 o 
  -7   9  11     4320.99     4507.47    133.43 o 
  -6   9  11     7959.77     7854.56    181.23 o 
  -5   9  11      195.14      119.29     68.05 o 
  -4   9  11     5928.07     5984.70    187.01 o 
  -3   9  11      541.95      475.81     70.17 o 
  -2   9  11     1812.79     1909.12    128.74 o 
  -1   9  11     4507.55     4864.42    219.40 o 
   0   9  11      930.83      948.33     92.75 o 
   1   9  11     6304.00     5854.88    350.67 o 
   2   9  11       16.68       77.73     57.99 o 
   3   9  11     5444.89     6053.61    191.29 o 
   4   9  11      417.65      447.47     68.68 o 
   5   9  11     2996.85     3173.36    137.52 o 
   6   9  11     1181.36     1419.27    155.86 o 
   7   9  11      239.24      269.63     62.11 o 
   8   9  11     2160.62     2290.14    231.54 o 
   9   9  11       78.49       91.55     96.96 o 
  10   9  11     1239.96     1118.86    134.58 o 
  11   9  11      398.68      314.36     99.56 o 
 -15  10  11      738.15      752.89    142.68 o 
 -14  10  11      921.43     1173.75    156.17 o 
 -13  10  11      112.01      216.13     97.32 o 
 -12  10  11     2239.16     2428.82    141.74 o 
 -11  10  11       21.91        0.00     60.10 o 
 -10  10  11     1118.03     1281.30     88.52 o 
  -9  10  11      822.51      896.42     76.78 o 
  -8  10  11     1414.77     1293.27     85.72 o 
  -7  10  11     1946.06     2092.98    110.60 o 
  -6  10  11      696.68      781.71     68.37 o 
  -5  10  11     7209.09     7321.62    198.57 o 
  -4  10  11       26.66       52.02     55.22 o 
  -3  10  11     1641.91     1670.36    110.62 o 
  -2  10  11     1449.12     1536.72    107.33 o 
  -1  10  11     1455.29     1760.40    116.95 o 
   0  10  11     4151.36     4516.06    250.69 o 
   1  10  11       49.13       39.47     56.77 o 
   2  10  11     3229.03     3232.38    187.46 o 
   3  10  11      316.69      418.50     99.86 o 
   4  10  11     3003.05     3136.87    137.13 o 
   5  10  11     1536.68     1485.97    104.69 o 
   6  10  11      452.84      398.32     76.00 o 
   7  10  11     2779.19     2991.28    125.55 o 
   8  10  11       11.81       70.66     64.88 o 
   9  10  11     2673.76     2818.82    296.93 o 
  10  10  11       45.53        0.00     75.43 o 
 -14  11  11      482.21      452.74    106.14 o 
 -13  11  11     1253.18     1268.93    130.47 o 
 -12  11  11       21.31        0.00     68.07 o 
 -11  11  11     1467.98     1624.43    169.40 o 
 -10  11  11       54.31       81.03     52.59 o 
  -9  11  11      874.88      972.38     91.89 o 
  -8  11  11      643.33      620.31     69.22 o 
  -7  11  11      280.02      220.73     65.96 o 
  -6  11  11     5293.09     5238.43    170.00 o 
  -5  11  11      250.60      286.52     61.71 o 
  -4  11  11      930.36      816.80    104.35 o 
  -3  11  11      113.82      109.83     61.14 o 
  -2  11  11     3553.32     3703.86    273.44 o 
  -1  11  11     1719.03     1868.66    160.65 o 
   0  11  11      431.44      492.20     89.75 o 
   1  11  11     2437.60     2373.42    138.56 o 
   2  11  11      651.07      520.92     93.81 o 
   3  11  11     2794.85     2539.61    146.62 o 
   4  11  11      697.89      650.05     92.82 o 
   5  11  11      770.05      856.43     89.99 o 
   6  11  11     1472.96     1683.34    116.07 o 
   7  11  11      900.03     1026.45    100.28 o 
   8  11  11     2361.54     2414.74    121.10 o 
   9  11  11        8.20        0.00     71.25 o 
 -13  12  11       24.99        0.00     77.57 o 
 -12  12  11      998.59     1221.28    111.75 o 
 -11  12  11      114.96      132.27     72.55 o 
 -10  12  11     1403.89     1573.75     99.33 o 
  -9  12  11      640.74      750.70     77.60 o 
  -8  12  11      873.59     1008.45     93.42 o 
  -7  12  11     1813.54     1942.12    119.86 o 
  -6  12  11        1.12        0.00     51.58 o 
  -5  12  11     1824.22     1992.01    114.82 o 
  -4  12  11        3.35        0.00     55.38 o 
  -3  12  11     2085.95     1918.05    153.46 o 
  -2  12  11      458.99      440.26     73.73 o 
  -1  12  11      969.70      977.68    102.25 o 
   0  12  11      599.04      733.31    102.43 o 
   1  12  11        8.44       25.73     59.13 o 
   2  12  11     1184.42     1336.33    117.90 o 
   3  12  11       53.50       62.30     74.17 o 
   4  12  11      973.40      896.01    105.94 o 
   5  12  11     1662.45     1624.27    147.43 o 
   6  12  11      236.28      241.97     74.29 o 
   7  12  11      621.64      740.23    122.77 o 
   8  12  11      137.04        3.82     81.43 o 
 -11  13  11      709.44      719.17    160.19 o 
 -10  13  11      175.75      194.31     93.74 o 
  -9  13  11      763.93      661.65     91.07 o 
  -8  13  11      463.59      635.32     86.02 o 
  -7  13  11      343.48      306.54     75.70 o 
  -6  13  11      887.75      901.18     91.04 o 
  -5  13  11      108.93       27.06     61.00 o 
  -4  13  11      517.83      431.57     93.35 o 
  -3  13  11       62.69       43.70     61.44 o 
  -2  13  11      760.62      539.50     82.26 o 
  -1  13  11      459.05      435.41     83.30 o 
   0  13  11      280.98      217.65     69.26 o 
   1  13  11     1019.41     1048.13    123.15 o 
   2  13  11      390.22      390.80     90.38 o 
   3  13  11      667.16      772.55    103.79 o 
   4  13  11      736.43      926.31    110.63 o 
   5  13  11      859.42      794.47    110.91 o 
   6  13  11      635.78      620.43    112.56 o 
   7  13  11      100.44       83.25     81.96 o 
  -9  14  11       91.28      139.39    105.76 o 
  -8  14  11      340.52      432.09     84.21 o 
  -7  14  11      452.06      559.76     91.32 o 
  -6  14  11       87.85       90.95     65.37 o 
  -5  14  11      508.50      576.05     86.90 o 
  -4  14  11      194.06       85.24     68.95 o 
  -3  14  11     1052.14     1046.98    131.51 o 
  -2  14  11      170.38      125.26     73.04 o 
  -1  14  11      141.16      118.26     80.93 o 
   0  14  11      947.46     1065.09    108.75 o 
   1  14  11       55.87      134.47     71.97 o 
   2  14  11      646.05      733.56     98.19 o 
   3  14  11      122.61       37.92     75.52 o 
   4  14  11      751.91      958.21    130.14 o 
  -6  15  11      191.36      383.05    113.01 o 
  -5  15  11        7.98      107.41     91.90 o 
  -4  15  11      661.61      560.92    113.52 o 
  -3  15  11        9.51       15.67     89.52 o 
  -2  15  11      131.89      146.37     95.34 o 
  -1  15  11      374.36      391.00    109.42 o 
   0  15  11       35.70       34.13     94.89 o 
   1  15  11      507.53      602.56    135.36 o 
 -19   0  12      383.25      320.50    127.23 o 
 -18   0  12       43.20      111.89    109.87 o 
 -17   0  12      809.24      934.43    181.43 o 
 -16   0  12       17.92        0.00     98.61 o 
 -15   0  12     3114.25     3318.60    217.77 o 
 -14   0  12     1056.33      901.86    132.36 o 
 -13   0  12     2256.74     2530.72    205.69 o 
 -12   0  12     1385.28     1610.27    160.19 o 
 -11   0  12     6062.03     6725.97    395.74 o 
 -10   0  12    11643.52    11368.76    378.28 o 
  -9   0  12     2222.08     2281.79    128.45 o 
  -8   0  12    14051.92    14094.45    621.32 o 
  -7   0  12      333.82      201.88     43.67 o 
  -6   0  12    10235.88     9265.85    216.07 o 
  -5   0  12     6464.23     5231.51    146.82 o 
  -4   0  12     5411.00     5391.62    151.08 o 
  -3   0  12    33371.51    32747.57    618.66 o 
  -2   0  12      550.41      493.73     51.73 o 
  -1   0  12     1703.78     1784.48     80.09 o 
   0   0  12     7105.66     7084.50    167.97 o 
   1   0  12    43488.96    43756.47    724.25 o 
   2   0  12    28668.65    28513.95    498.26 o 
   3   0  12      484.47      513.70     66.08 o 
   4   0  12    15198.23    15686.26    345.99 o 
   5   0  12      197.93      106.90     54.56 o 
   6   0  12     5093.15     4987.91    162.82 o 
   7   0  12      135.83      235.54     63.65 o 
   8   0  12     3732.03     3724.19    205.85 o 
   9   0  12     2837.83     2936.93    180.01 o 
  10   0  12     1154.44     1048.55    125.88 o 
  11   0  12     3845.06     3886.87    260.27 o 
  12   0  12       10.79       13.46     86.85 o 
  13   0  12     2465.52     2468.19    220.83 o 
  14   0  12       83.91        0.00    114.24 o 
 -19   1  12     1048.94     1264.80    151.12 o 
 -18   1  12      276.45      244.20    116.54 o 
 -17   1  12      503.62      370.54    136.06 o 
 -16   1  12     1362.38     1331.27    113.81 o 
 -15   1  12       77.00       68.29     66.65 o 
 -14   1  12     2436.70     2488.82    236.52 o 
 -13   1  12      218.67      253.48     66.16 o 
 -12   1  12     3764.20     3788.52    175.56 o 
 -11   1  12     2711.27     2674.71    118.59 o 
 -10   1  12     1282.87     1246.39     71.42 o 
  -9   1  12     8289.40     8132.40    163.76 o 
  -8   1  12       89.36       83.19     43.13 o 
  -7   1  12    11211.88    10794.86    185.59 o 
  -6   1  12     2244.43     2185.55     63.42 o 
  -5   1  12     7215.19     6893.00    141.43 o 
  -4   1  12     9680.55     9422.57    147.47 o 
  -3   1  12     1508.35     1447.73     53.39 o 
  -2   1  12    19844.89    19391.88    278.85 o 
  -1   1  12      457.13      568.77     37.75 o 
   0   1  12    15275.23    15078.60    230.20 o 
   1   1  12     5476.03     5413.40    106.18 o 
   2   1  12    14911.95    14959.96    218.38 o 
   3   1  12    17074.32    16701.18    250.41 o 
   4   1  12     1166.17     1258.21     59.34 o 
   5   1  12     5122.35     5253.93    115.25 o 
   6   1  12      398.61      398.72     52.72 o 
   7   1  12    10175.10    10174.64    202.87 o 
   8   1  12       15.50       16.86     46.16 o 
   9   1  12      314.11      215.06     62.73 o 
  10   1  12     4341.31     4358.99    154.57 o 
  11   1  12      522.01      374.76     71.83 o 
  12   1  12     2875.55     3184.26    142.20 o 
  13   1  12      141.50      142.22     66.28 o 
  14   1  12     1714.48     1725.68    153.69 o 
 -19   2  12      180.22       87.49     99.14 o 
 -18   2  12     1313.35     1422.48    172.07 o 
 -17   2  12     1089.52     1042.64    160.50 o 
 -16   2  12      357.31      375.94     93.25 o 
 -15   2  12     1335.43     1669.59    138.71 o 
 -14   2  12       45.58        0.00     68.98 o 
 -13   2  12     4177.73     4382.36    193.41 o 
 -12   2  12     2194.37     1970.36    161.89 o 
 -11   2  12     2597.22     2837.78    120.99 o 
 -10   2  12     5696.31     5936.28    243.06 o 
  -9   2  12      478.27      535.10     80.13 o 
  -8   2  12     8129.64     8192.59    152.14 o 
  -7   2  12      514.24      576.12     42.99 o 
  -6   2  12    16295.13    16153.41    255.49 o 
  -5   2  12     1942.29     2032.88     67.21 o 
  -4   2  12     3124.44     3199.64     69.86 o 
  -3   2  12    12592.14    12829.65    177.36 o 
  -2   2  12       29.65        0.00     25.48 o 
  -1   2  12    10264.11     9829.60    163.87 o 
   0   2  12     2047.10     2171.30     68.44 o 
   1   2  12    18918.69    18758.35    258.67 o 
   2   2  12     5403.16     5606.52    120.04 o 
   3   2  12     4650.57     4839.13    124.64 o 
   4   2  12     8818.98     9004.40    167.76 o 
   5   2  12       10.00       38.81     42.33 o 
   6   2  12     4921.43     5155.16    133.54 o 
   7   2  12      136.75       93.37     48.19 o 
   8   2  12     6823.65     7007.83    163.76 o 
   9   2  12      986.42     1177.20     77.56 o 
  10   2  12       99.49      100.69     56.60 o 
  11   2  12     2963.99     3062.61    133.71 o 
  12   2  12        2.38       28.94     61.64 o 
  13   2  12     1840.30     2032.18    223.26 o 
  14   2  12       91.71      130.94     96.18 o 
 -19   3  12      380.61      408.98    190.05 o 
 -18   3  12      596.43      543.97    126.73 o 
 -17   3  12      422.09      325.99    112.05 o 
 -16   3  12      752.78      956.64    120.91 o 
 -15   3  12      359.63      326.10    119.77 o 
 -14   3  12     5892.91     5875.60    228.97 o 
 -13   3  12     1994.26     1997.95    113.97 o 
 -12   3  12     1671.27     1878.56    108.21 o 
 -11   3  12     4857.02     5061.61    164.49 o 
 -10   3  12     2269.65     2398.53    113.22 o 
  -9   3  12    11073.68    10854.34    259.39 o 
  -8   3  12      419.09      462.63     45.39 o 
  -7   3  12    10733.83    11107.95    180.31 o 
  -6   3  12      566.97      556.38     56.80 o 
  -5   3  12    15469.97    14928.56    225.84 o 
  -4   3  12     6319.78     5828.19    122.23 o 
  -3   3  12     1272.51     1335.65     69.20 o 
  -2   3  12     7414.24     7057.47    119.03 o 
  -1   3  12      222.59      220.93     29.99 o 
   0   3  12    12667.73    12952.34    188.81 o 
   1   3  12      259.65      285.26     37.26 o 
   2   3  12     8605.60     8896.52    182.58 o 
   3   3  12     2102.31     2238.37     77.65 o 
   4   3  12      275.91      238.77     46.91 o 
   5   3  12     5460.52     5551.58    126.10 o 
   6   3  12      103.10      154.66     47.34 o 
   7   3  12     3533.92     3341.17    117.21 o 
   8   3  12     3710.64     3766.54    132.05 o 
   9   3  12     2766.35     2901.40    108.98 o 
  10   3  12     1480.53     1669.06    112.53 o 
  11   3  12       27.25       37.26     57.73 o 
  12   3  12     2256.37     2222.32    153.83 o 
  13   3  12       80.65      111.24     96.49 o 
  14   3  12      616.39      400.89    147.13 o 
 -18   4  12      731.25      830.31    144.99 o 
 -17   4  12      698.99      794.26    134.76 o 
 -16   4  12      718.42      800.52    155.74 o 
 -15   4  12      866.79     1072.76    106.95 o 
 -14   4  12       25.21       48.55     68.42 o 
 -13   4  12     2895.89     2995.90    149.37 o 
 -12   4  12      740.59      834.85    159.68 o 
 -11   4  12     1098.53     1042.23     90.04 o 
 -10   4  12     2460.15     2312.66    111.13 o 
  -9   4  12      397.01      415.09     62.80 o 
  -8   4  12     4835.96     4629.79    111.87 o 
  -7   4  12       38.73        2.33     38.01 o 
  -6   4  12     6638.21     6598.17    153.46 o 
  -5   4  12     4565.23     4184.73    111.09 o 
  -4   4  12     2322.28     2462.79     77.02 o 
  -3   4  12     8013.05     7602.68    145.33 o 
  -2   4  12      128.22      100.41     30.71 o 
  -1   4  12     9053.66     8829.05    183.44 o 
   0   4  12     1049.36     1040.17     50.15 o 
   1   4  12    10671.63    10236.45    182.83 o 
   2   4  12     1560.56     1802.90     73.47 o 
   3   4  12     1483.48     1459.06     70.85 o 
   4   4  12     4370.62     4217.52    116.04 o 
   5   4  12     3059.19     3204.74    105.35 o 
   6   4  12     7074.01     7297.63    222.65 o 
   7   4  12     1614.39     1626.63     99.05 o 
   8   4  12     4309.27     4190.92    151.61 o 
   9   4  12     1330.41     1272.96    112.90 o 
  10   4  12      422.87      408.15     99.49 o 
  11   4  12     1008.79      947.76    122.40 o 
  12   4  12      211.81      158.78     68.13 o 
  13   4  12     1155.01     1500.14    202.82 o 
 -18   5  12      215.56      299.77    111.74 o 
 -17   5  12      443.73      528.72    115.63 o 
 -16   5  12      558.02      578.86     96.92 o 
 -15   5  12       87.22        0.00     80.64 o 
 -14   5  12     1920.10     1947.02    129.38 o 
 -13   5  12      181.18      102.87     66.53 o 
 -12   5  12     1186.08     1180.11    131.46 o 
 -11   5  12      729.33      754.46     86.06 o 
 -10   5  12      141.06       91.53     57.55 o 
  -9   5  12     1600.70     1608.36     84.01 o 
  -8   5  12      592.45      563.55     52.56 o 
  -7   5  12     7821.06     7576.15    163.26 o 
  -6   5  12     1547.14     1446.87     69.69 o 
  -5   5  12     2293.80     2344.97     84.73 o 
  -4   5  12     5704.24     5324.92    229.03 o 
  -3   5  12     2790.22     2695.23     76.48 o 
  -2   5  12     4053.01     3843.73    111.49 o 
  -1   5  12      568.65      648.08     56.60 o 
   0   5  12     1065.76     1011.20     65.95 o 
   1   5  12      234.42      191.58     59.56 o 
   2   5  12     2290.93     2360.90     76.19 o 
   3   5  12     1960.45     1828.66     76.45 o 
   4   5  12       62.93       46.61     41.01 o 
   5   5  12     5596.72     5523.10    150.39 o 
   6   5  12       28.86       31.89     46.80 o 
   7   5  12     2013.52     1896.65    106.33 o 
   8   5  12     1144.20     1069.54     88.43 o 
   9   5  12     2423.46     2357.77    149.88 o 
  10   5  12      867.89      846.07    129.31 o 
  11   5  12       35.52        0.00     59.15 o 
  12   5  12     1038.62     1084.04    100.82 o 
  13   5  12       14.89        3.45     76.71 o 
 -18   6  12      100.52       71.99     99.98 o 
 -17   6  12      268.29      266.45    119.37 o 
 -16   6  12      158.25      254.00     83.31 o 
 -15   6  12      991.36      948.73    108.20 o 
 -14   6  12      105.91       75.88     68.68 o 
 -13   6  12     1643.38     1744.96    120.81 o 
 -12   6  12       16.55       50.44     58.34 o 
 -11   6  12      375.14      431.97     71.94 o 
 -10   6  12      326.37      431.01     59.46 o 
  -9   6  12       35.27        9.01     45.56 o 
  -8   6  12     1178.06     1333.27     76.47 o 
  -7   6  12     1843.85     1856.28     77.71 o 
  -6   6  12     4061.29     4442.89    173.13 o 
  -5   6  12     1703.39     1830.94     89.63 o 
  -4   6  12     4538.22     4086.95    140.74 o 
  -3   6  12     1055.44     1147.52     77.60 o 
  -2   6  12      228.03      122.21     48.28 o 
  -1   6  12      598.53      539.15     54.72 o 
   0   6  12      662.65      712.39     59.94 o 
   1   6  12       46.13       66.96     64.67 o 
   2   6  12     3515.24     3468.89    151.28 o 
   3   6  12       34.27       58.18     47.23 o 
   4   6  12     1210.94     1219.25     66.31 o 
   5   6  12       92.75      110.06     45.68 o 
   6   6  12     4434.59     4735.33    167.97 o 
   7   6  12      695.93      595.52     66.15 o 
   8   6  12      107.30      134.91     55.98 o 
   9   6  12     2271.15     2032.50    113.66 o 
  10   6  12      747.50      545.51     78.15 o 
  11   6  12      536.23      570.37     89.36 o 
  12   6  12        0.76       76.59     75.20 o 
  13   6  12      434.38      456.20     96.11 o 
 -17   7  12      118.74        1.97     82.76 o 
 -16   7  12       97.94        0.00     74.36 o 
 -15   7  12      131.27      168.49     88.50 o 
 -14   7  12      213.22      123.89     72.97 o 
 -13   7  12       59.79       28.93     69.07 o 
 -12   7  12      408.36      252.07     71.41 o 
 -11   7  12       30.39      102.25     58.07 o 
 -10   7  12      588.02      532.51     62.90 o 
  -9   7  12       19.87       28.55     39.53 o 
  -8   7  12      731.36      842.10     82.29 o 
  -7   7  12      138.26      181.71     50.84 o 
  -6   7  12     4110.16     3956.22    190.62 o 
  -5   7  12     1546.84     1640.12     89.66 o 
  -4   7  12     1674.37     1539.82    104.93 o 
  -3   7  12      645.68      449.50     60.14 o 
  -2   7  12     2691.16     2688.51    110.24 o 
  -1   7  12      110.95      195.23     65.18 o 
   0   7  12      225.50      244.63     65.51 o 
   1   7  12      789.49      867.26     75.44 o 
   2   7  12        3.69        0.00     52.57 o 
   3   7  12     2962.75     3321.25    134.54 o 
   4   7  12      738.97      753.86     70.93 o 
   5   7  12     1385.97     1336.92     85.97 o 
   6   7  12      525.75      286.63    102.25 o 
   7   7  12      454.89      511.24     90.35 o 
   8   7  12      381.11      471.81     84.93 o 
   9   7  12      279.57      268.30     87.46 o 
  10   7  12      454.66      432.90     75.39 o 
  11   7  12      230.66      122.52     69.38 o 
  12   7  12      194.90      214.92     81.24 o 
 -16   8  12        0.57       12.74     76.18 o 
 -15   8  12      117.93      116.19     80.31 o 
 -14   8  12        0.05        0.00     65.90 o 
 -13   8  12      111.20      138.96     93.11 o 
 -12   8  12       95.43        0.00     63.69 o 
 -11   8  12      274.14      424.16     80.18 o 
 -10   8  12     1204.27     1110.66     93.05 o 
  -9   8  12      417.42      376.10     67.81 o 
  -8   8  12       60.92        0.08     45.86 o 
  -7   8  12      317.94      251.51     58.25 o 
  -6   8  12      863.15      909.88     74.12 o 
  -5   8  12      493.18      544.25     96.08 o 
  -4   8  12     1399.11     1637.64     92.75 o 
  -3   8  12     1289.18     1313.97     99.23 o 
  -2   8  12      516.73      541.26     71.61 o 
  -1   8  12      421.30      498.52     74.27 o 
   0   8  12        0.40       12.01     57.41 o 
   1   8  12       69.84      108.34     60.98 o 
   2   8  12      437.55      357.62     83.30 o 
   3   8  12     2374.07     2472.85    142.71 o 
   4   8  12        6.72       58.53     55.74 o 
   5   8  12      689.88      681.25     79.28 o 
   6   8  12        4.27       36.20     52.41 o 
   7   8  12        0.58        0.00     57.20 o 
   8   8  12       26.99       80.09     92.20 o 
   9   8  12      883.09      858.84    115.44 o 
  10   8  12        1.56      125.82     75.89 o 
  11   8  12       36.54      298.60     88.93 o 
 -16   9  12       94.69       37.45    104.64 o 
 -15   9  12       88.97       80.46    162.34 o 
 -14   9  12        1.61       23.73     88.28 o 
 -13   9  12      130.85      124.93    115.69 o 
 -12   9  12        9.37      173.61     87.04 o 
 -11   9  12      190.53       62.72    136.38 o 
 -10   9  12      657.80      630.66    111.87 o 
  -9   9  12     2264.28     2230.47    110.21 o 
  -8   9  12       45.02        0.00     47.68 o 
  -7   9  12       19.03        0.00     42.96 o 
  -6   9  12      187.82      166.03     55.65 o 
  -5   9  12      134.97       68.66     51.27 o 
  -4   9  12       16.26      117.46     59.16 o 
  -3   9  12        1.06       56.22     56.48 o 
  -2   9  12       20.00       11.18     54.61 o 
  -1   9  12        0.56      110.77     58.25 o 
   0   9  12      559.85      485.94    109.68 o 
   1   9  12        6.29       24.97     60.64 o 
   2   9  12       72.65       65.13     74.21 o 
   3   9  12      175.56      101.72     78.42 o 
   4   9  12        1.95        0.00     52.74 o 
   5   9  12       26.92        0.00     56.01 o 
   6   9  12       28.75       56.24     54.79 o 
   7   9  12       23.74       19.46     80.16 o 
   8   9  12      561.86      723.12     90.36 o 
   9   9  12       61.81      211.66     80.23 o 
  10   9  12       19.42       98.57     81.62 o 
  11   9  12      273.19      361.09    106.63 o 
 -15  10  12        0.08        5.17     90.23 o 
 -14  10  12      240.52      261.62     97.01 o 
 -13  10  12      203.82      379.16    100.27 o 
 -12  10  12        3.68       42.69     78.54 o 
 -11  10  12        2.06        0.00     70.21 o 
 -10  10  12        0.94       42.54     55.67 o 
  -9  10  12       26.85       41.13     52.72 o 
  -8  10  12      109.17      118.41     54.23 o 
  -7  10  12      286.70      191.01     52.50 o 
  -6  10  12      597.18      669.38     66.43 o 
  -5  10  12       80.49      135.70     60.68 o 
  -4  10  12       88.26      112.73     61.16 o 
  -3  10  12       57.08        5.21     57.76 o 
  -2  10  12       77.00       96.95     61.07 o 
  -1  10  12      227.57      211.88     81.39 o 
   0  10  12      102.01      132.99     63.54 o 
   1  10  12      257.65      168.96     64.75 o 
   2  10  12      171.74      186.72     69.02 o 
   3  10  12      484.54      435.31     84.12 o 
   4  10  12       17.85       24.41     58.46 o 
   5  10  12       42.67       17.29     59.22 o 
   6  10  12      401.16      372.31    112.82 o 
   7  10  12       43.35       87.65     58.34 o 
   8  10  12        2.92       17.36     65.84 o 
   9  10  12        9.30       29.90     78.68 o 
  10  10  12       16.00        0.00     78.40 o 
 -14  11  12       75.46       70.12     91.02 o 
 -13  11  12       47.34      110.41     88.51 o 
 -12  11  12      224.99      182.00     82.67 o 
 -11  11  12        0.20       25.68     86.57 o 
 -10  11  12       39.13       52.75     58.30 o 
  -9  11  12        0.69       37.32     56.84 o 
  -8  11  12      170.32      140.40     59.60 o 
  -7  11  12        7.84       87.20     54.01 o 
  -6  11  12       73.42       98.71     58.18 o 
  -5  11  12      910.64      851.62     87.19 o 
  -4  11  12      512.06      558.36     85.44 o 
  -3  11  12      245.16      231.56     77.31 o 
  -2  11  12       19.99        4.10     57.79 o 
  -1  11  12      167.51      188.41     74.67 o 
   0  11  12       51.46       72.70     63.60 o 
   1  11  12        3.13        0.00     61.00 o 
   2  11  12      152.29      116.36     67.14 o 
   3  11  12      652.19      588.61    113.16 o 
   4  11  12      258.77      267.67     81.49 o 
   5  11  12       72.81       75.83     64.72 o 
   6  11  12      298.27      227.13     79.63 o 
   7  11  12      136.50      160.86     80.11 o 
   8  11  12        2.73        5.49     61.82 o 
   9  11  12       10.58        0.00     95.34 o 
 -12  12  12        5.37        0.00     78.72 o 
 -11  12  12       34.34       37.47     79.19 o 
 -10  12  12      131.35      148.23     62.23 o 
  -9  12  12       59.90       22.81     58.56 o 
  -8  12  12      184.86      141.82     64.18 o 
  -7  12  12        1.18       36.97     79.81 o 
  -6  12  12      599.88      503.49     77.44 o 
  -5  12  12        4.83       43.98     60.11 o 
  -4  12  12       11.83        0.00     57.26 o 
  -3  12  12      270.19      368.49     73.77 o 
  -2  12  12      160.81      184.96     73.13 o 
  -1  12  12      157.63       88.08     93.92 o 
   0  12  12        2.67        0.00     60.74 o 
   1  12  12      276.00      187.41     80.88 o 
   2  12  12        7.18        0.00     64.63 o 
   3  12  12     1229.94     1210.27    120.17 o 
   4  12  12       65.82      192.31     78.90 o 
   5  12  12       28.29       59.28     93.77 o 
   6  12  12        1.46        0.00     67.62 o 
   7  12  12      119.44       82.19     82.43 o 
 -11  13  12       10.66        0.00     79.49 o 
 -10  13  12       20.35       32.51     66.00 o 
  -9  13  12      258.27      206.01     71.79 o 
  -8  13  12       74.88       76.48     69.63 o 
  -7  13  12      283.99      227.87     85.28 o 
  -6  13  12        0.88        0.00     61.03 o 
  -5  13  12      317.02      292.60     71.15 o 
  -4  13  12      169.27      128.77     69.54 o 
  -3  13  12       13.08       56.64     63.81 o 
  -2  13  12      123.74       66.19     65.91 o 
  -1  13  12        5.27       25.31     69.87 o 
   0  13  12      454.79      459.71     90.08 o 
   1  13  12       44.78       16.57     72.63 o 
   2  13  12      271.83      493.39     94.45 o 
   3  13  12      211.75      118.33     82.19 o 
   4  13  12        2.79        6.93     77.94 o 
   5  13  12       63.58       91.79    119.88 o 
   6  13  12        0.53      137.18     98.67 o 
  -8  14  12      171.17      168.12     81.36 o 
  -7  14  12        0.20       14.46     72.39 o 
  -6  14  12      155.19       72.17     76.73 o 
  -5  14  12       61.25      124.45     70.62 o 
  -4  14  12      123.44      147.96     74.83 o 
  -3  14  12      680.27      838.23    158.15 o 
  -2  14  12       26.79       62.19     70.07 o 
  -1  14  12      385.96      246.65     81.55 o 
   0  14  12       37.51      197.99     75.00 o 
   1  14  12      991.73     1158.12    116.50 o 
   2  14  12      185.48       98.89     84.43 o 
   3  14  12       29.16       55.67    106.29 o 
  -4  15  12      281.42      187.39    121.98 o 
  -3  15  12      113.78       17.52     95.29 o 
  -2  15  12      601.47      524.16    111.31 o 
  -1  15  12       47.30      101.85    108.09 o 
 -19   1  13       70.54      105.79    100.16 o 
 -18   1  13      177.46      307.98     99.85 o 
 -17   1  13       77.17      172.28     77.23 o 
 -16   1  13        0.19       12.55     65.02 o 
 -15   1  13      200.64      106.27     69.22 o 
 -14   1  13      389.46      405.66     95.97 o 
 -13   1  13       38.49       69.42     59.25 o 
 -12   1  13      322.32      167.87     81.21 o 
 -11   1  13       19.83      120.41     56.67 o 
 -10   1  13      498.54      529.01     57.68 o 
  -9   1  13      213.44      127.44     43.93 o 
  -8   1  13      562.57      620.29     47.54 o 
  -7   1  13      179.15      199.13     33.84 o 
  -6   1  13        0.29       10.25     26.23 o 
  -5   1  13       51.36       45.17     26.86 o 
  -4   1  13     1083.26     1213.06     52.48 o 
  -3   1  13       67.03       53.83     27.68 o 
  -2   1  13      299.91      311.97     35.78 o 
  -1   1  13      408.48      377.97     41.25 o 
   0   1  13       46.51        0.00     27.63 o 
   1   1  13      180.80      130.46     33.79 o 
   2   1  13        0.72       63.12     33.68 o 
   3   1  13      412.02      433.51     43.24 o 
   4   1  13       44.71       32.57     37.62 o 
   5   1  13      661.60      708.07     51.71 o 
   6   1  13      997.95      988.85     70.08 o 
   7   1  13      182.67      156.75     61.78 o 
   8   1  13       28.17        0.00     63.70 o 
   9   1  13       52.02       39.20     57.74 o 
  10   1  13       66.91       48.32     75.73 o 
  11   1  13       43.09       28.21     63.36 o 
  12   1  13       44.65       60.07     65.89 o 
  13   1  13        0.66       32.09     71.52 o 
 -19   2  13       61.19       12.27    109.84 o 
 -18   2  13       30.14      139.09     94.56 o 
 -17   2  13       88.02       61.65     81.53 o 
 -16   2  13      466.93      344.24     93.51 o 
 -15   2  13        3.46        0.00     71.78 o 
 -14   2  13       59.67       86.35     83.01 o 
 -13   2  13       51.05       10.69     71.47 o 
 -12   2  13      678.58      624.37    101.23 o 
 -11   2  13      700.40      625.15     69.97 o 
 -10   2  13      440.14      593.43     63.02 o 
  -9   2  13      215.25      239.85     43.07 o 
  -8   2  13        2.01        0.00     30.91 o 
  -7   2  13       95.16      145.68     34.40 o 
  -6   2  13      484.40      515.18     41.26 o 
  -5   2  13      763.66      772.04     46.97 o 
  -4   2  13     1203.92     1171.55     47.16 o 
  -3   2  13      630.51      564.27     39.69 o 
  -2   2  13     6047.69     6123.64    114.13 o 
  -1   2  13      230.19      225.28     47.94 o 
   0   2  13      109.57       79.99     31.85 o 
   1   2  13      129.46      143.19     32.77 o 
   2   2  13      726.38      907.54     58.50 o 
   3   2  13     2195.39     2128.38     68.96 o 
   4   2  13      763.35      805.72     63.12 o 
   5   2  13      951.10      854.61     65.51 o 
   6   2  13     1089.94     1066.91     72.53 o 
   7   2  13     2982.01     3014.64    109.28 o 
   8   2  13      396.38      379.83     76.06 o 
   9   2  13      387.27      214.79     61.54 o 
  10   2  13        2.36        0.00     54.55 o 
  11   2  13      136.27      241.88     67.45 o 
  12   2  13       14.92        7.49     63.82 o 
  13   2  13      125.66      109.91     86.51 o 
 -18   3  13       22.83      220.37    114.10 o 
 -17   3  13      594.13      405.70    117.66 o 
 -16   3  13       21.49       90.63     95.18 o 
 -15   3  13      760.27      841.76    112.86 o 
 -14   3  13       28.43        0.00     76.40 o 
 -13   3  13     1119.94      934.92     90.40 o 
 -12   3  13     1639.26     1613.54    105.13 o 
 -11   3  13       65.44        0.00     61.67 o 
 -10   3  13     1500.42     1488.45    101.26 o 
  -9   3  13     1220.43     1089.09     73.12 o 
  -8   3  13     2587.81     2506.49     77.01 o 
  -7   3  13       36.96       21.04     31.66 o 
  -6   3  13      451.82      375.13     39.71 o 
  -5   3  13     1257.55     1184.55     61.14 o 
  -4   3  13       21.41       15.35     30.49 o 
  -3   3  13     1979.86     1869.23     67.76 o 
  -2   3  13       54.35       30.27     26.52 o 
  -1   3  13     2078.97     2256.43     60.44 o 
   0   3  13     1062.40     1172.26     71.54 o 
   1   3  13       20.33        0.00     29.89 o 
   2   3  13      996.64      983.15     87.61 o 
   3   3  13        5.27        0.00     37.86 o 
   4   3  13     3202.70     2994.05    108.34 o 
   5   3  13     1232.50     1257.49     73.75 o 
   6   3  13     2576.05     2527.41    144.39 o 
   7   3  13     1754.79     1845.49     88.38 o 
   8   3  13      679.38      695.93     66.19 o 
   9   3  13      123.89      109.07     50.12 o 
  10   3  13       23.95        0.00     54.25 o 
  11   3  13      709.88      494.59     98.91 o 
  12   3  13      532.06      640.69    105.39 o 
  13   3  13       17.51       43.71     93.32 o 
 -18   4  13      324.89      167.11    114.86 o 
 -17   4  13       77.12      175.53    105.73 o 
 -16   4  13     1148.09     1018.18    162.34 o 
 -15   4  13      229.68      237.99     78.40 o 
 -14   4  13     1177.30     1229.92    111.81 o 
 -13   4  13      895.48      839.94    110.28 o 
 -12   4  13      463.26      627.95     91.37 o 
 -11   4  13     1478.36     1512.00    123.07 o 
 -10   4  13        0.25        0.00     54.40 o 
  -9   4  13     1122.48     1237.33    106.03 o 
  -8   4  13     1943.56     1718.86    120.76 o 
  -7   4  13     3273.00     3477.09    107.05 o 
  -6   4  13     2248.46     2419.84    103.35 o 
  -5   4  13      349.32      312.33     42.19 o 
  -4   4  13     1993.18     2148.46     84.07 o 
  -3   4  13      120.61      178.86     36.68 o 
  -2   4  13     1543.70     1356.00     63.26 o 
  -1   4  13      808.63      671.42     44.98 o 
   0   4  13      600.95      788.89     56.67 o 
   1   4  13     2409.31     2649.69    108.81 o 
   2   4  13       17.20        0.00     36.27 o 
   3   4  13     4206.46     4178.16    158.32 o 
   4   4  13     2287.01     2601.40    137.67 o 
   5   4  13     5764.18     5873.55    145.74 o 
   6   4  13     1366.47     1372.74     93.89 o 
   7   4  13     2243.46     2241.09    149.53 o 
   8   4  13     1591.53     1674.18    105.41 o 
   9   4  13      118.01       51.44     58.46 o 
  10   4  13      905.44      864.97     89.88 o 
  11   4  13       51.02       56.44     64.99 o 
  12   4  13      327.85      255.80     90.71 o 
  13   4  13      294.59      371.13    108.23 o 
 -18   5  13       39.96      196.53    109.27 o 
 -17   5  13      305.66      379.17    112.74 o 
 -16   5  13       33.44        0.00     71.20 o 
 -15   5  13      634.76      504.27    129.13 o 
 -14   5  13      410.34      578.60    127.65 o 
 -13   5  13      682.27      755.85    245.14 o 
 -12   5  13      524.74      330.42     72.79 o 
 -11   5  13       19.17       35.46     61.07 o 
 -10   5  13     1170.23     1164.48    221.28 o 
  -9   5  13      567.28      606.33     61.96 o 
  -8   5  13      375.36      482.94     58.15 o 
  -7   5  13     5103.08     4915.75    128.71 o 
  -6   5  13     2094.53     2161.38     94.19 o 
  -5   5  13     7149.83     7271.28    160.57 o 
  -4   5  13        4.81       45.39     32.77 o 
  -3   5  13     4100.78     4242.00    134.03 o 
  -2   5  13     1038.33     1162.56     71.93 o 
  -1   5  13      552.18      524.45     57.80 o 
   0   5  13     4498.16     4481.40    129.33 o 
   1   5  13     1844.76     1814.49     82.10 o 
   2   5  13     8727.70     9051.89    166.01 o 
   3   5  13       46.61        0.00     40.61 o 
   4   5  13     4301.45     4446.12    134.35 o 
   5   5  13      713.73      746.86     68.18 o 
   6   5  13      332.84      249.37     61.83 o 
   7   5  13     1823.78     1893.62    106.73 o 
   8   5  13     2452.66     2167.03    118.25 o 
   9   5  13      616.07      685.33     81.73 o 
  10   5  13      146.38      204.72     66.98 o 
  11   5  13      722.11      649.03     85.87 o 
  12   5  13      114.99       50.58     71.03 o 
 -17   6  13       17.10       48.10    109.78 o 
 -16   6  13      626.20      699.87    103.86 o 
 -15   6  13      561.47      481.53     94.84 o 
 -14   6  13      546.32      534.51     91.13 o 
 -13   6  13     1886.11     1875.73    129.83 o 
 -12   6  13      559.06      560.44     98.84 o 
 -11   6  13     2557.06     2578.96    144.90 o 
 -10   6  13      207.90      181.29     59.73 o 
  -9   6  13     1849.25     1901.53     93.42 o 
  -8   6  13      220.22      350.35     56.08 o 
  -7   6  13     3225.20     3365.39    108.89 o 
  -6   6  13     6039.09     6431.34    172.26 o 
  -5   6  13     1066.90     1127.20     79.84 o 
  -4   6  13     2588.93     2601.53    110.74 o 
  -3   6  13      713.65      690.59     69.85 o 
  -2   6  13      725.67      762.45     67.85 o 
  -1   6  13     1484.55     1782.32     85.79 o 
   0   6  13      401.33      294.63     52.39 o 
   1   6  13     6017.92     6390.86    247.28 o 
   2   6  13      475.41      459.39     61.11 o 
   3   6  13     8756.39     8406.76    198.39 o 
   4   6  13      103.11      165.43     62.01 o 
   5   6  13      790.04      754.14     77.46 o 
   6   6  13     1564.71     1559.92    103.85 o 
   7   6  13      109.98       27.37     53.50 o 
   8   6  13     1401.54     1448.43     98.66 o 
   9   6  13      319.49      307.47     68.80 o 
  10   6  13     1089.79     1033.52     95.78 o 
  11   6  13      273.47      388.34     78.53 o 
  12   6  13     1063.41     1141.81    115.10 o 
 -17   7  13      719.66      597.79    106.53 o 
 -16   7  13        7.06       13.76     92.16 o 
 -15   7  13      482.52      377.53     91.07 o 
 -14   7  13     1100.10     1006.40    151.01 o 
 -13   7  13      362.71      391.05     96.07 o 
 -12   7  13     2507.55     2655.45    142.14 o 
 -11   7  13      293.04      300.43     74.11 o 
 -10   7  13     4444.02     4774.55    185.44 o 
  -9   7  13        6.70       26.17     40.60 o 
  -8   7  13     1835.53     1624.75    167.58 o 
  -7   7  13     1144.98     1043.39     85.65 o 
  -6   7  13     2033.13     2087.79    102.33 o 
  -5   7  13     3604.93     3875.99    146.31 o 
  -4   7  13      463.12      523.34     81.24 o 
  -3   7  13     2541.78     2457.46    110.71 o 
  -2   7  13     2899.72     2833.11    118.55 o 
  -1   7  13     1240.63     1351.71    106.01 o 
   0   7  13     4667.68     4833.04    156.82 o 
   1   7  13     1765.86     1756.40    107.50 o 
   2   7  13     8648.10     8490.85    261.38 o 
   3   7  13       40.80       84.40     67.81 o 
   4   7  13     3860.73     3756.31    134.11 o 
   5   7  13      529.19      488.74     81.83 o 
   6   7  13      928.36     1030.94     95.66 o 
   7   7  13      834.29     1090.16    107.88 o 
   8   7  13      282.33      327.55     68.61 o 
   9   7  13     2368.82     2275.07    121.78 o 
  10   7  13        1.78       54.82     65.90 o 
  11   7  13      996.85     1036.99    116.38 o 
 -16   8  13      472.52      363.78     92.18 o 
 -15   8  13       62.07       43.99     85.81 o 
 -14   8  13      321.23      252.26     81.73 o 
 -13   8  13     1918.09     2086.17    241.15 o 
 -12   8  13      624.53      641.35    202.52 o 
 -11   8  13     3295.42     3303.83    220.33 o 
 -10   8  13      611.21      573.13     78.57 o 
  -9   8  13     1990.26     1880.99    105.44 o 
  -8   8  13      479.00      365.27     61.75 o 
  -7   8  13     2853.62     3014.48    121.31 o 
  -6   8  13     3545.74     3727.74    170.12 o 
  -5   8  13      236.12      169.37     55.40 o 
  -4   8  13     4970.35     4754.59    152.55 o 
  -3   8  13     1671.28     1623.85    156.39 o 
  -2   8  13     5088.55     4989.07    329.87 o 
  -1   8  13     3886.89     4052.90    260.18 o 
   0   8  13     2417.86     2659.58    143.39 o 
   1   8  13     6259.10     6167.54    182.21 o 
   2   8  13      934.83     1042.29     88.68 o 
   3   8  13     4476.23     4454.07    161.74 o 
   4   8  13       34.09        0.00     52.67 o 
   5   8  13     3477.32     3416.67    132.15 o 
   6   8  13      872.88      747.05     90.04 o 
   7   8  13      443.77      344.14     75.33 o 
   8   8  13     1006.87      967.38    109.46 o 
   9   8  13      420.19      338.85     89.77 o 
  10   8  13     1719.30     1544.40    137.08 o 
  11   8  13      302.67      237.67     92.76 o 
 -15   9  13      490.36      735.34    178.99 o 
 -14   9  13      656.71      631.84    123.25 o 
 -13   9  13      578.33      565.81    295.12 o 
 -12   9  13     4390.82     4233.04    226.22 o 
 -11   9  13      273.75      325.46     86.40 o 
 -10   9  13     2449.51     2488.66    133.55 o 
  -9   9  13      406.28      427.83     69.12 o 
  -8   9  13     2094.11     2079.64    108.79 o 
  -7   9  13      983.23      997.83     76.78 o 
  -6   9  13     1872.88     1881.90    105.01 o 
  -5   9  13     1721.13     1939.78    105.26 o 
  -4   9  13       76.60       83.62     59.36 o 
  -3   9  13     5794.12     5803.60    198.14 o 
  -2   9  13     1520.54     1555.87    114.14 o 
  -1   9  13     3714.06     3348.95    158.67 o 
   0   9  13     2295.02     2500.09    220.15 o 
   1   9  13      249.47      270.63     73.19 o 
   2   9  13     2844.73     2912.04    148.61 o 
   3   9  13        0.20        0.00     54.95 o 
   4   9  13     2930.74     2965.54    140.01 o 
   5   9  13      930.86      832.56     84.49 o 
   6   9  13     1191.02     1200.81     93.73 o 
   7   9  13      528.97      597.29     85.50 o 
   8   9  13      287.73      267.08     82.82 o 
   9   9  13     2658.04     2892.83    169.36 o 
  10   9  13       25.07        0.00     79.92 o 
 -14  10  13      559.47      555.77    138.95 o 
 -13  10  13     1046.81      836.59    128.22 o 
 -12  10  13      209.98      264.11     99.41 o 
 -11  10  13     1293.81     1194.20    120.20 o 
 -10  10  13        4.36        0.00     60.69 o 
  -9  10  13     1892.58     2047.70    114.07 o 
  -8  10  13      351.59      483.00     72.04 o 
  -7  10  13      145.43      137.79     68.44 o 
  -6  10  13      860.92      970.94     79.30 o 
  -5  10  13      556.10      559.95     83.73 o 
  -4  10  13     3128.35     3319.72    157.06 o 
  -3  10  13      307.69      194.22     72.97 o 
  -2  10  13     3146.69     3380.51    162.39 o 
  -1  10  13     1861.37     1537.27    118.43 o 
   0  10  13      750.21      790.93     97.33 o 
   1  10  13     2961.45     3079.37    159.80 o 
   2  10  13       46.38       40.10     68.51 o 
   3  10  13     2800.77     3174.04    202.00 o 
   4  10  13      293.85      304.24     88.30 o 
   5  10  13     1816.05     1877.33    124.17 o 
   6  10  13      501.06      523.19     74.60 o 
   7  10  13      575.96      493.87     86.08 o 
   8  10  13     1200.16     1138.56    110.75 o 
   9  10  13        0.90        0.00    109.21 o 
 -13  11  13      414.64      429.42    115.26 o 
 -12  11  13      751.17      768.82    120.04 o 
 -11  11  13        0.18       77.34     75.75 o 
 -10  11  13      775.11      764.13     92.77 o 
  -9  11  13      120.62       47.31     58.19 o 
  -8  11  13      542.66      568.08     86.89 o 
  -7  11  13     1087.66     1006.82     89.01 o 
  -6  11  13      418.03      341.81     70.59 o 
  -5  11  13     2540.68     2747.50    168.52 o 
  -4  11  13       19.63       82.46     78.19 o 
  -3  11  13     2338.75     2450.01    145.44 o 
  -2  11  13      261.96      217.86     74.41 o 
  -1  11  13     1607.05     1560.87    124.54 o 
   0  11  13      731.45      702.58     96.43 o 
   1  11  13       83.18      203.88     75.85 o 
   2  11  13     1656.83     1717.30    134.56 o 
   3  11  13       27.59       73.14     74.24 o 
   4  11  13     3310.99     3303.13    179.90 o 
   5  11  13      482.56      603.75     89.44 o 
   6  11  13      142.38       68.91     73.64 o 
   7  11  13      508.24      680.06     85.53 o 
   8  11  13       76.29      170.80     88.39 o 
 -12  12  13      134.16       88.12     83.77 o 
 -11  12  13      776.15      726.73    107.75 o 
 -10  12  13       16.22       22.14     63.76 o 
  -9  12  13     1036.46     1177.58    100.73 o 
  -8  12  13      341.84      444.55     79.05 o 
  -7  12  13      581.52      516.40     87.33 o 
  -6  12  13     1829.10     1881.12    153.51 o 
  -5  12  13        6.52        0.00     58.13 o 
  -4  12  13      894.01      971.40    128.63 o 
  -3  12  13        6.09        0.00     66.06 o 
  -2  12  13     1093.56     1347.82    166.32 o 
  -1  12  13      429.25      323.05     80.94 o 
   0  12  13      556.97      448.46     87.34 o 
   1  12  13      723.98      802.74    142.00 o 
   2  12  13        1.40        5.70     68.48 o 
   3  12  13     1591.52     1579.09    136.86 o 
   4  12  13       51.24       46.85     79.10 o 
   5  12  13      592.66      715.70    110.60 o 
   6  12  13     1166.00     1197.53    123.56 o 
 -10  13  13      642.37      642.12     99.32 o 
  -9  13  13      160.20       39.56     68.20 o 
  -8  13  13      540.05      545.39    121.35 o 
  -7  13  13      505.21      616.94     96.41 o 
  -6  13  13      106.52      171.02     77.59 o 
  -5  13  13     1203.75     1174.84    107.51 o 
  -4  13  13      109.86      120.81     68.70 o 
  -3  13  13     1031.75     1066.84    104.89 o 
  -2  13  13      404.29      250.00     77.32 o 
  -1  13  13      449.31      362.13     95.72 o 
   0  13  13      683.35      724.97    106.33 o 
   1  13  13      559.73      477.33     98.78 o 
   2  13  13      967.48     1072.58    118.20 o 
   3  13  13        4.02        0.00     77.87 o 
   4  13  13     1205.14     1282.52    150.52 o 
   5  13  13      304.69      464.83    137.88 o 
  -7  14  13      625.92      562.22    101.75 o 
  -6  14  13      154.44      193.37     86.40 o 
  -5  14  13       39.55       24.15     73.92 o 
  -4  14  13     1059.00     1206.74    115.40 o 
  -3  14  13        3.06        0.00     69.96 o 
  -2  14  13      558.63      490.74     94.84 o 
  -1  14  13      446.45      328.85     95.96 o 
   0  14  13      466.78      314.87    107.26 o 
   1  14  13      297.72      182.22    161.09 o 
   2  14  13       25.16      129.13    108.99 o 
 -19   0  14      784.92      836.65    161.33 o 
 -18   0  14      318.61      431.74    127.85 o 
 -17   0  14      423.35      586.74    127.81 o 
 -16   0  14     1759.80     2176.94    372.91 o 
 -15   0  14     1084.40     1104.36    146.98 o 
 -14   0  14     3860.20     4459.93    244.44 o 
 -13   0  14      320.85      225.64     92.84 o 
 -12   0  14     3253.21     3529.61    475.69 o 
 -11   0  14     1908.90     2135.82    295.26 o 
 -10   0  14     6435.86     6463.05    270.81 o 
  -9   0  14     6808.14     6759.09    201.92 o 
  -8   0  14     1956.93     2014.04    116.17 o 
  -7   0  14     9969.08     9431.58    226.99 o 
  -6   0  14     2477.37     2561.02    107.19 o 
  -5   0  14     3556.01     3495.60    282.18 o 
  -4   0  14     6230.90     6427.60    161.44 o 
  -3   0  14      361.65      488.09     56.74 o 
  -2   0  14    18098.50    17178.33    329.93 o 
  -1   0  14     5597.52     5411.86    173.44 o 
   0   0  14     2316.19     2438.98    102.06 o 
   1   0  14        3.65        0.00     52.82 o 
   2   0  14     9178.42     9129.61    238.50 o 
   3   0  14     5641.40     5829.61    189.28 o 
   4   0  14      290.91      158.12     71.02 o 
   5   0  14    10377.05    10426.66    344.21 o 
   6   0  14      114.71       90.98     58.94 o 
   7   0  14     7561.64     8166.74    316.07 o 
   8   0  14      968.22      901.37    124.69 o 
   9   0  14     3387.28     3554.03    206.11 o 
  10   0  14     1755.20     1764.01    322.88 o 
  11   0  14      621.98      544.71    115.42 o 
  12   0  14     1600.76     1737.41    170.55 o 
  13   0  14      137.24       85.63    106.07 o 
 -19   1  14       19.25       32.25     81.71 o 
 -18   1  14      335.21      186.53     83.19 o 
 -17   1  14      375.43      314.24     94.68 o 
 -16   1  14      650.96      505.74    101.34 o 
 -15   1  14     1424.13     1631.17    118.78 o 
 -14   1  14       22.21       10.30     61.63 o 
 -13   1  14     2754.09     2836.58    137.71 o 
 -12   1  14      765.98      664.82     98.01 o 
 -11   1  14     1817.31     1853.54    109.89 o 
 -10   1  14     5105.67     5270.08    145.70 o 
  -9   1  14     3484.51     3458.61    115.71 o 
  -8   1  14    10397.74    10509.39    190.34 o 
  -7   1  14      474.02      424.58     53.41 o 
  -6   1  14    11179.86    10874.91    195.87 o 
  -5   1  14      584.17      593.47     46.33 o 
  -4   1  14     3969.99     3875.74     89.96 o 
  -3   1  14     8788.57     8376.67    143.52 o 
  -2   1  14       30.59       19.06     29.17 o 
  -1   1  14     9000.18     8462.46    139.44 o 
   0   1  14      319.89      277.11     39.49 o 
   1   1  14     9988.93    10146.94    168.99 o 
   2   1  14      909.10      938.50     54.47 o 
   3   1  14     4428.62     4343.69    108.82 o 
   4   1  14     4289.25     4136.12    107.06 o 
   5   1  14       34.63       42.42     47.07 o 
   6   1  14     6460.43     6806.36    162.15 o 
   7   1  14      211.64      133.66     51.82 o 
   8   1  14     4764.21     4782.13    138.07 o 
   9   1  14      832.84      852.71    150.27 o 
  10   1  14     1450.88     1371.08    103.65 o 
  11   1  14     1725.02     1531.16    124.41 o 
  12   1  14      134.91      162.49     79.43 o 
  13   1  14     1867.35     1878.90    231.36 o 
 -18   2  14       39.08      132.31    114.21 o 
 -17   2  14      826.11      805.04    149.12 o 
 -16   2  14      681.57      651.53    171.84 o 
 -15   2  14      504.56      360.01    106.50 o 
 -14   2  14     2628.11     2734.98    169.26 o 
 -13   2  14      268.12      243.80     84.03 o 
 -12   2  14     2797.18     2789.17    112.16 o 
 -11   2  14     1019.83     1177.64     79.19 o 
 -10   2  14     5661.07     5739.18    155.59 o 
  -9   2  14     4514.33     4893.02    140.27 o 
  -8   2  14      324.14      265.17     43.09 o 
  -7   2  14     4087.31     4304.12    109.21 o 
  -6   2  14        4.56       26.83     31.85 o 
  -5   2  14    14661.63    14820.25    214.15 o 
  -4   2  14     1616.67     1629.48     67.52 o 
  -3   2  14     4111.74     3846.81     89.30 o 
  -2   2  14     7136.58     6911.01    137.48 o 
  -1   2  14      290.28      165.01     38.60 o 
   0   2  14     4699.42     4678.84    108.88 o 
   1   2  14      681.94      829.96     62.87 o 
   2   2  14     4486.88     4556.32    123.64 o 
   3   2  14     4957.00     4961.77    114.97 o 
   4   2  14     1928.48     1936.83     95.47 o 
   5   2  14     4716.87     4797.18    144.24 o 
   6   2  14       91.18       37.29     52.95 o 
   7   2  14     7268.83     7864.70    206.99 o 
   8   2  14      100.98       79.65     56.44 o 
   9   2  14     2518.27     2521.50    152.36 o 
  10   2  14      817.58      884.23     88.87 o 
  11   2  14      548.93      558.86     81.58 o 
  12   2  14     2070.52     2420.11    134.05 o 
  13   2  14        2.55        0.00     83.91 o 
 -18   3  14      971.63      886.25    231.53 o 
 -17   3  14      891.57      713.64    140.55 o 
 -16   3  14      483.47      694.16    130.68 o 
 -15   3  14      935.89     1351.70    459.18 o 
 -14   3  14      288.78      307.77     85.87 o 
 -13   3  14     4450.09     4765.61    277.99 o 
 -12   3  14      888.85      893.27     96.67 o 
 -11   3  14     5775.85     5985.58    286.57 o 
 -10   3  14     1852.57     1763.65    135.70 o 
  -9   3  14     2478.45     2565.80    105.06 o 
  -8   3  14     2688.07     2824.95     96.78 o 
  -7   3  14      113.88       46.99     42.37 o 
  -6   3  14     4980.77     4843.12    110.68 o 
  -5   3  14      322.64      394.70     48.95 o 
  -4   3  14     9862.47    10063.81    176.56 o 
  -3   3  14     1704.69     1864.62     87.59 o 
  -2   3  14     2843.09     2952.57     87.42 o 
  -1   3  14     3987.51     3946.97    108.50 o 
   0   3  14       93.07       58.88     30.29 o 
   1   3  14     4054.44     3768.74    144.81 o 
   2   3  14     3620.56     3721.05    126.09 o 
   3   3  14     2798.23     2829.90    101.10 o 
   4   3  14     8666.31     8550.47    183.12 o 
   5   3  14     1121.38     1103.05     74.32 o 
   6   3  14     4865.36     4671.79    162.14 o 
   7   3  14        4.74       29.10     46.30 o 
   8   3  14     3981.10     4009.07    128.96 o 
   9   3  14      415.81      392.30     61.93 o 
  10   3  14      966.24     1019.79     88.81 o 
  11   3  14     1135.04     1221.22    123.31 o 
  12   3  14      279.15      272.62     82.46 o 
 -18   4  14       95.07      140.14    113.25 o 
 -17   4  14      229.47       63.53     98.99 o 
 -16   4  14      148.97      302.33    108.07 o 
 -15   4  14      209.59      234.00     79.74 o 
 -14   4  14     2033.26     2288.61    142.37 o 
 -13   4  14      609.68      580.76     90.20 o 
 -12   4  14     2077.88     1881.25    126.99 o 
 -11   4  14     1197.78     1168.16    104.02 o 
 -10   4  14      470.15      556.88     92.78 o 
  -9   4  14     4595.96     4693.16    153.91 o 
  -8   4  14      350.40      198.54     51.84 o 
  -7   4  14     7529.22     7463.84    187.53 o 
  -6   4  14     2259.34     2352.22     82.70 o 
  -5   4  14     5370.88     5363.87    172.59 o 
  -4   4  14      420.30      373.47     46.19 o 
  -3   4  14     6954.44     7238.46    149.41 o 
  -2   4  14     4973.20     5200.42    128.93 o 
  -1   4  14      891.22      813.83     62.31 o 
   0   4  14     3146.39     3112.88    106.57 o 
   1   4  14     1241.68     1269.53     69.28 o 
   2   4  14     3581.73     3707.79    110.45 o 
   3   4  14     4617.59     4559.27    131.66 o 
   4   4  14     4829.63     4999.64    134.68 o 
   5   4  14     6474.22     6631.97    180.09 o 
   6   4  14        0.67       24.67     50.84 o 
   7   4  14     1852.80     1894.73    122.44 o 
   8   4  14        5.25        0.00     55.53 o 
   9   4  14     1847.01     1596.06    109.47 o 
  10   4  14      774.77      593.80     83.09 o 
  11   4  14      407.75      328.26     77.60 o 
  12   4  14      962.14      911.13    165.64 o 
 -18   5  14      523.71      463.01    130.66 o 
 -17   5  14      107.15      100.01    128.90 o 
 -16   5  14      123.26      156.43     82.86 o 
 -15   5  14      601.69      553.16     96.72 o 
 -14   5  14       57.49        0.00     76.15 o 
 -13   5  14     1795.96     1758.87    127.90 o 
 -12   5  14      655.76      493.81    104.69 o 
 -11   5  14     1719.92     1663.47    117.25 o 
 -10   5  14      496.55      469.11     76.51 o 
  -9   5  14        4.59       31.24     46.02 o 
  -8   5  14     2767.00     2853.35    111.71 o 
  -7   5  14      110.07       85.65     44.14 o 
  -6   5  14     4780.73     4724.45    130.74 o 
  -5   5  14      134.16      160.25     45.79 o 
  -4   5  14     3230.63     3067.52    106.30 o 
  -3   5  14     1284.66     1365.41     79.36 o 
  -2   5  14      755.31      775.23    109.08 o 
  -1   5  14     1046.23     1072.24     74.03 o 
   0   5  14        0.59        0.00     41.40 o 
   1   5  14     2004.33     1924.69     88.25 o 
   2   5  14     1818.73     1776.67     77.79 o 
   3   5  14      820.88      825.37     63.54 o 
   4   5  14     4300.43     4390.38    171.09 o 
   5   5  14      221.28      252.83     64.76 o 
   6   5  14     2722.35     2744.98    126.17 o 
   7   5  14      457.14      396.01     95.10 o 
   8   5  14     1498.40     1609.51    108.15 o 
   9   5  14      336.29      273.44     71.41 o 
  10   5  14      378.81      379.66     81.63 o 
  11   5  14      857.00      994.10    100.80 o 
  12   5  14       20.82        0.00     69.30 o 
 -17   6  14      389.89      263.01    147.86 o 
 -16   6  14      288.38      212.04     85.31 o 
 -15   6  14      238.30      159.02     82.22 o 
 -14   6  14      611.89      814.28    112.63 o 
 -13   6  14       14.19       61.28     72.22 o 
 -12   6  14      855.02      922.26    151.27 o 
 -11   6  14       21.86       35.74     79.95 o 
 -10   6  14      215.72      231.40     66.48 o 
  -9   6  14      368.97      371.24     82.11 o 
  -8   6  14       24.20        0.00     57.08 o 
  -7   6  14     2573.79     2725.80    100.68 o 
  -6   6  14       72.52       84.97     36.97 o 
  -5   6  14      660.24      565.26     69.06 o 
  -4   6  14        9.32        0.00     49.50 o 
  -3   6  14      425.21      579.31     71.07 o 
  -2   6  14     1199.69     1213.34     77.09 o 
  -1   6  14       78.78        0.00     43.94 o 
   0   6  14     1456.06     1423.65    126.46 o 
   1   6  14      509.08      373.51     65.88 o 
   2   6  14     2692.17     2458.97    111.23 o 
   3   6  14      839.25      904.78     90.95 o 
   4   6  14       20.08        0.00     54.53 o 
   5   6  14     2287.28     2269.46    113.85 o 
   6   6  14        0.76        0.00     49.01 o 
   7   6  14      345.43      416.58     66.85 o 
   8   6  14      963.68      940.73     89.13 o 
   9   6  14      953.24      796.66     85.79 o 
  10   6  14      348.65      328.38     73.80 o 
  11   6  14      250.19      124.39     73.14 o 
 -16   7  14       40.34       77.97     82.46 o 
 -15   7  14      182.70      241.50     86.93 o 
 -14   7  14        0.30        0.00     88.30 o 
 -13   7  14      118.73      280.80     80.83 o 
 -12   7  14        0.38        0.00     64.85 o 
 -11   7  14       88.29       14.95     64.21 o 
 -10   7  14      655.05      580.80     74.82 o 
  -9   7  14      150.14      127.74     50.44 o 
  -8   7  14     1204.04     1462.20    107.51 o 
  -7   7  14        5.19       31.58     51.39 o 
  -6   7  14     2336.31     2544.95    116.10 o 
  -5   7  14       43.77        0.00     45.39 o 
  -4   7  14      282.45      290.36     62.80 o 
  -3   7  14     1054.67     1148.44     93.52 o 
  -2   7  14      292.69      274.37     63.10 o 
  -1   7  14      803.19      872.70     82.93 o 
   0   7  14      389.91      315.18     64.11 o 
   1   7  14     2218.40     2645.21    126.53 o 
   2   7  14     1233.51     1263.70     97.17 o 
   3   7  14      571.07      741.24     76.02 o 
   4   7  14        4.23       37.62     58.96 o 
   5   7  14       84.22      183.66     65.77 o 
   6   7  14      241.38      324.17     78.05 o 
   7   7  14       23.00        0.00     63.46 o 
   8   7  14      182.43      173.69     77.67 o 
   9   7  14      303.76      313.11     88.49 o 
  10   7  14      226.65      152.16     71.17 o 
  11   7  14       46.22        0.00     68.11 o 
 -16   8  14      138.61       78.59     84.45 o 
 -15   8  14        7.42        0.00     78.47 o 
 -14   8  14      136.62      141.88     81.07 o 
 -13   8  14       24.90       58.81     71.49 o 
 -12   8  14       23.19        5.04     66.88 o 
 -11   8  14        9.75       92.75     90.20 o 
 -10   8  14     1144.47     1169.88    117.96 o 
  -9   8  14     1276.19     1219.97     93.23 o 
  -8   8  14       59.74       57.83     63.74 o 
  -7   8  14      550.02      596.51     72.41 o 
  -6   8  14       18.00       15.28     53.42 o 
  -5   8  14      309.07      220.38     62.89 o 
  -4   8  14      121.40      116.78     53.11 o 
  -3   8  14      150.67      286.49     62.10 o 
  -2   8  14      199.64      214.12     70.64 o 
  -1   8  14        3.89        0.00     57.17 o 
   0   8  14      592.50      471.45     85.30 o 
   1   8  14       32.22        0.00     54.06 o 
   2   8  14      559.77      392.72     71.58 o 
   3   8  14      196.63      179.33     64.39 o 
   4   8  14       31.48        0.00     52.15 o 
   5   8  14       11.12       10.58     62.54 o 
   6   8  14       65.38        0.00     64.10 o 
   7   8  14      196.22       82.33    107.40 o 
   8   8  14       58.82       43.32     75.05 o 
   9   8  14      127.93      116.25     83.32 o 
  10   8  14      128.41      107.10     87.95 o 
 -15   9  14        0.19        0.00     97.40 o 
 -14   9  14        7.17       26.35     99.96 o 
 -13   9  14      247.69      140.20     98.30 o 
 -12   9  14       27.75        8.65     92.83 o 
 -11   9  14       39.40        0.00     81.51 o 
 -10   9  14        2.78        0.00     62.48 o 
  -9   9  14      142.25      126.03     74.27 o 
  -8   9  14      251.78      166.11     60.19 o 
  -7   9  14        1.21       37.67     61.30 o 
  -6   9  14       23.22        0.00     53.86 o 
  -5   9  14       83.94        9.74     54.52 o 
  -4   9  14        8.88        0.00     53.44 o 
  -3   9  14      486.25      348.85     78.26 o 
  -2   9  14      109.27        0.00    100.65 o 
  -1   9  14      367.90      248.54     73.35 o 
   0   9  14        9.69        0.00     58.54 o 
   1   9  14       21.34       82.95     67.05 o 
   2   9  14      159.21       89.01     66.80 o 
   3   9  14        0.22       32.42     60.25 o 
   4   9  14       66.62      117.28     64.89 o 
   5   9  14       65.93       81.26     57.46 o 
   6   9  14      150.83       73.98     66.77 o 
   7   9  14      196.99      217.19    104.23 o 
   8   9  14        3.63        9.91     73.78 o 
   9   9  14      288.58      294.25     93.94 o 
 -14  10  14       11.85        0.00     96.36 o 
 -13  10  14       11.59       85.76     97.22 o 
 -12  10  14       26.11      103.98     97.96 o 
 -11  10  14        9.50       22.10     81.04 o 
 -10  10  14       11.68        0.00     63.77 o 
  -9  10  14       88.31        7.09     56.62 o 
  -8  10  14       12.91        5.25     53.58 o 
  -7  10  14       20.45       69.36     57.75 o 
  -6  10  14       20.63       86.56     57.01 o 
  -5  10  14       39.04       40.03     63.80 o 
  -4  10  14      791.87      705.35     92.45 o 
  -3  10  14      113.56       73.99     68.71 o 
  -2  10  14       11.36        3.28     62.46 o 
  -1  10  14       99.17      103.43     67.45 o 
   0  10  14       83.32        0.00     61.65 o 
   1  10  14      146.25      120.19     72.54 o 
   2  10  14      212.56      149.57     76.65 o 
   3  10  14       52.48       55.28     64.00 o 
   4  10  14        3.37       49.73     63.37 o 
   5  10  14      148.84       99.79     63.61 o 
   6  10  14       18.83        0.00     59.31 o 
   7  10  14        0.35       84.58     69.91 o 
   8  10  14        0.23       21.23     79.46 o 
 -13  11  14       63.72       18.38     99.50 o 
 -12  11  14       18.12       93.51    100.91 o 
 -11  11  14       12.92        0.00     77.54 o 
 -10  11  14        3.59       43.13     70.84 o 
  -9  11  14        4.03        0.00     58.63 o 
  -8  11  14      308.51      245.85     72.38 o 
  -7  11  14      274.55      266.78     68.67 o 
  -6  11  14      356.18      289.90     73.74 o 
  -5  11  14       52.33      147.79     82.21 o 
  -4  11  14        0.48        0.00     62.99 o 
  -3  11  14       23.18        0.00     65.91 o 
  -2  11  14       98.16       77.64     68.56 o 
  -1  11  14      107.63       47.33     67.25 o 
   0  11  14       61.01       99.62     75.21 o 
   1  11  14       60.62        0.00     64.89 o 
   2  11  14       28.87        0.00     69.04 o 
   3  11  14      378.25      267.32    148.88 o 
   4  11  14      185.94      210.04     99.45 o 
   5  11  14        2.18        0.00     68.61 o 
   6  11  14        0.47        0.00     65.81 o 
   7  11  14       33.42      187.67     91.49 o 
 -11  12  14        4.75       28.14     84.92 o 
 -10  12  14       34.79       56.90     88.47 o 
  -9  12  14      137.45      125.84     69.54 o 
  -8  12  14       19.03       34.43     65.24 o 
  -7  12  14      311.24      241.44    102.68 o 
  -6  12  14       23.73       59.69     70.17 o 
  -5  12  14      405.26      173.72     76.13 o 
  -4  12  14       16.38       51.53     72.34 o 
  -3  12  14        2.69        0.00     70.02 o 
  -2  12  14        7.94        9.71     83.27 o 
  -1  12  14        5.58       92.41     74.27 o 
   0  12  14      120.54      111.23     78.59 o 
   1  12  14        6.53       79.31     76.44 o 
   2  12  14      186.48      125.34     78.83 o 
   3  12  14       43.86       60.65     80.78 o 
   4  12  14        1.38       14.31     83.21 o 
   5  12  14      123.42        0.00     78.03 o 
   6  12  14       22.77       25.36     81.21 o 
  -9  13  14      104.98      107.75     71.79 o 
  -8  13  14       44.99       59.18     79.49 o 
  -7  13  14        2.32       11.18     74.35 o 
  -6  13  14      416.84      460.56     96.02 o 
  -5  13  14       48.90        0.00     66.97 o 
  -4  13  14      166.96      150.93     75.27 o 
  -3  13  14      343.70      266.83     81.55 o 
  -2  13  14       10.81       91.87     80.02 o 
  -1  13  14       81.77        0.00     76.99 o 
   0  13  14        1.86       51.70     81.16 o 
   1  13  14      132.89        2.16     80.39 o 
   2  13  14      277.57      222.89     89.75 o 
   3  13  14      203.95      153.13    116.65 o 
   4  13  14      269.57      233.29    238.99 o 
  -6  14  14        6.67        0.00     81.15 o 
  -5  14  14      293.02      356.08     90.43 o 
  -4  14  14      207.19        0.00     92.34 o 
  -3  14  14      271.70      247.55    104.93 o 
  -2  14  14      286.87      273.71    215.48 o 
  -1  14  14        0.33        0.00     95.92 o 
   0  14  14      305.49      323.45    133.06 o 
 -18   1  15      117.71      113.90     83.75 o 
 -17   1  15        0.11        0.00     69.45 o 
 -16   1  15      261.70      347.00     84.55 o 
 -15   1  15       22.02       39.25     68.29 o 
 -14   1  15      273.69      181.99     72.97 o 
 -13   1  15      155.77      207.95     76.19 o 
 -12   1  15       46.43      175.50     65.62 o 
 -11   1  15       84.09       55.36     60.50 o 
 -10   1  15      463.56      373.13     67.07 o 
  -9   1  15        7.91        0.00     42.82 o 
  -8   1  15       44.12       44.15     37.99 o 
  -7   1  15        0.52        0.00     31.71 o 
  -6   1  15      460.72      425.70     53.68 o 
  -5   1  15     1333.43     1507.42     64.41 o 
  -4   1  15      595.16      777.65     49.87 o 
  -3   1  15      648.37      525.24     45.15 o 
  -2   1  15      556.64      623.15     47.21 o 
  -1   1  15      158.28      155.74     41.16 o 
   0   1  15       90.77       84.34     36.03 o 
   1   1  15     1151.38     1172.72     60.79 o 
   2   1  15        4.62        9.45     37.27 o 
   3   1  15      578.71      579.18     58.34 o 
   4   1  15      340.28      362.50     67.57 o 
   5   1  15      936.54      787.34     93.10 o 
   6   1  15      158.17      168.05     53.65 o 
   7   1  15        0.59        0.00     52.83 o 
   8   1  15       17.55        0.00     58.45 o 
   9   1  15      154.03      249.26    106.15 o 
  10   1  15       91.86       99.71     74.20 o 
  11   1  15        8.12        7.37     73.68 o 
  12   1  15        4.35        0.00     66.77 o 
 -18   2  15        5.09        0.00    164.50 o 
 -17   2  15       14.41       32.96     90.55 o 
 -16   2  15        7.90       55.19     85.88 o 
 -15   2  15       65.36       18.44     80.10 o 
 -14   2  15        0.66        0.00     70.43 o 
 -13   2  15      275.80      311.30    165.12 o 
 -12   2  15     1824.07     2000.36    143.02 o 
 -11   2  15      796.04      858.23     74.32 o 
 -10   2  15      533.95      614.60     67.08 o 
  -9   2  15     1083.91     1055.82     77.46 o 
  -8   2  15       14.48        0.00     38.61 o 
  -7   2  15        2.63        7.22     36.89 o 
  -6   2  15     1661.15     1830.38     79.99 o 
  -5   2  15     5261.49     5093.31    104.35 o 
  -4   2  15     5143.60     5099.81    117.70 o 
  -3   2  15      897.38      864.97     66.56 o 
  -2   2  15      225.83      222.43     40.50 o 
  -1   2  15      292.70      228.68     49.33 o 
   0   2  15      632.46      713.02     53.97 o 
   1   2  15       11.50       48.63     37.78 o 
   2   2  15      765.65      753.76     52.79 o 
   3   2  15      233.61      227.14     54.39 o 
   4   2  15     2289.71     2285.63    105.21 o 
   5   2  15      111.10      212.70     79.04 o 
   6   2  15      394.31      325.02     63.04 o 
   7   2  15      901.35      785.86     76.99 o 
   8   2  15      525.62      286.94     65.11 o 
   9   2  15       38.22        0.00     63.79 o 
  10   2  15       97.48       70.37     63.59 o 
  11   2  15       53.96       97.48     67.67 o 
  12   2  15       64.49       90.52     72.17 o 
 -18   3  15       90.15      278.41    122.59 o 
 -17   3  15       45.67       42.04     99.93 o 
 -16   3  15      628.99      717.43    136.39 o 
 -15   3  15       13.93       15.15     87.96 o 
 -14   3  15      502.25      449.23    111.76 o 
 -13   3  15       46.50       32.88     68.70 o 
 -12   3  15       18.03        0.00     60.88 o 
 -11   3  15      394.15      417.07    101.35 o 
 -10   3  15      146.10      118.51     62.39 o 
  -9   3  15     1397.24     1499.51     86.68 o 
  -8   3  15       27.96        0.00     40.52 o 
  -7   3  15      440.44      284.89     44.11 o 
  -6   3  15      224.41      207.01     41.92 o 
  -5   3  15     2127.81     2186.36     79.08 o 
  -4   3  15     1260.05     1163.19     63.29 o 
  -3   3  15       68.87       34.01     36.63 o 
  -2   3  15      515.24      447.38     51.44 o 
  -1   3  15      266.65      274.76     43.54 o 
   0   3  15       65.47        9.20     31.64 o 
   1   3  15     1112.49      993.92     66.80 o 
   2   3  15       93.22        0.00     51.99 o 
   3   3  15      989.03      819.10     67.08 o 
   4   3  15      290.58      324.88     59.86 o 
   5   3  15     2091.11     2180.13     95.51 o 
   6   3  15     1238.90     1272.86    109.71 o 
   7   3  15      288.25      232.43     55.81 o 
   8   3  15      525.90      365.36     79.45 o 
   9   3  15      112.58       61.59     54.30 o 
  10   3  15      464.17      434.91     75.14 o 
  11   3  15       33.12       56.70     73.96 o 
  12   3  15      284.33      265.57     87.38 o 
 -18   4  15      136.33      213.21    167.80 o 
 -17   4  15      446.21      336.51    114.14 o 
 -16   4  15       43.96       57.72     94.08 o 
 -15   4  15      689.86      510.49    115.74 o 
 -14   4  15        1.39        0.00     66.93 o 
 -13   4  15      589.63      481.86     86.05 o 
 -12   4  15     1324.30     1164.54    108.51 o 
 -11   4  15      249.81      252.32     73.45 o 
 -10   4  15      879.40      862.46     97.20 o 
  -9   4  15        0.82        0.00     49.72 o 
  -8   4  15     1053.76     1060.15     84.58 o 
  -7   4  15        7.53       19.99     38.37 o 
  -6   4  15     2165.29     2217.43     84.94 o 
  -5   4  15     1438.16     1772.65     77.35 o 
  -4   4  15       65.71       78.55     40.80 o 
  -3   4  15     2186.38     2134.16     77.82 o 
  -2   4  15       70.47        0.00     38.25 o 
  -1   4  15     2247.79     2184.31    145.71 o 
   0   4  15      104.22       46.64     43.05 o 
   1   4  15      871.69      887.44     63.90 o 
   2   4  15     1068.85     1063.26     70.92 o 
   3   4  15        0.78        0.00     42.55 o 
   4   4  15     1386.54     1406.13     82.55 o 
   5   4  15      760.71      596.60    110.38 o 
   6   4  15     1146.42     1201.38     86.27 o 
   7   4  15      809.53      749.62     76.94 o 
   8   4  15      442.83      329.64     66.82 o 
   9   4  15      668.05      743.61     90.79 o 
  10   4  15       21.96       30.28     66.50 o 
  11   4  15      517.73      405.79     84.91 o 
 -17   5  15        0.16        0.00     97.79 o 
 -16   5  15      400.05      460.51    115.53 o 
 -15   5  15       58.84        0.00     92.58 o 
 -14   5  15      547.88      686.24     99.98 o 
 -13   5  15      448.88      377.37     84.22 o 
 -12   5  15        4.12       90.93     65.48 o 
 -11   5  15     4448.34     4778.78    238.43 o 
 -10   5  15      337.26      369.67     76.79 o 
  -9   5  15     3356.53     3499.18    138.76 o 
  -8   5  15       18.34       10.44     47.22 o 
  -7   5  15     3539.14     3719.99    118.71 o 
  -6   5  15     1990.86     2076.06     91.44 o 
  -5   5  15      736.00      717.23     62.19 o 
  -4   5  15     3668.78     3786.40    123.84 o 
  -3   5  15       70.36        0.00     46.08 o 
  -2   5  15     3357.42     3690.98    123.89 o 
  -1   5  15       19.89       75.06     53.80 o 
   0   5  15     3475.84     3202.14    110.68 o 
   1   5  15      615.06      537.28     68.13 o 
   2   5  15     1968.39     1984.88    138.48 o 
   3   5  15      326.98      320.54     53.29 o 
   4   5  15        1.27        0.00     43.14 o 
   5   5  15      879.30      910.84     82.91 o 
   6   5  15     1221.81      972.59     91.95 o 
   7   5  15      355.64      442.98     71.97 o 
   8   5  15      582.78      416.67     94.89 o 
   9   5  15      184.40      105.03    103.38 o 
  10   5  15      763.89      691.38    110.03 o 
  11   5  15        1.69       32.43     71.04 o 
 -17   6  15      631.31      877.32    145.97 o 
 -16   6  15        2.09      114.02     93.91 o 
 -15   6  15     1088.88     1132.20    163.49 o 
 -14   6  15       34.68        0.00     70.12 o 
 -13   6  15      550.72      518.09     90.76 o 
 -12   6  15     1114.36     1101.61    110.37 o 
 -11   6  15       80.16       31.45     63.76 o 
 -10   6  15     3536.84     3422.23    159.54 o 
  -9   6  15      118.57      149.74     53.59 o 
  -8   6  15     2876.52     2854.79    128.48 o 
  -7   6  15      504.20      482.02     58.11 o 
  -6   6  15     1181.49     1038.25     75.91 o 
  -5   6  15     2732.46     2575.06    120.78 o 
  -4   6  15      159.54       49.39     64.31 o 
  -3   6  15     2263.80     2368.97    102.70 o 
  -2   6  15      531.40      609.88     66.50 o 
  -1   6  15     3174.68     3261.90    120.89 o 
   0   6  15      964.57     1043.12     74.74 o 
   1   6  15      125.30      194.38     55.12 o 
   2   6  15     2266.51     2163.51    108.43 o 
   3   6  15      644.61      618.03     82.25 o 
   4   6  15     3236.59     3554.02    153.60 o 
   5   6  15      778.53      720.59    105.28 o 
   6   6  15      902.69      905.98     83.21 o 
   7   6  15      991.17     1013.95     94.13 o 
   8   6  15      609.82      577.14     81.15 o 
   9   6  15     1314.75     1508.09    112.12 o 
  10   6  15      125.68      101.54     69.46 o 
  11   6  15     1107.20     1198.16    131.96 o 
 -16   7  15      541.46      567.58    106.17 o 
 -15   7  15        0.87      132.11     82.91 o 
 -14   7  15      561.36      648.25    100.70 o 
 -13   7  15      584.83      527.99     93.26 o 
 -12   7  15      524.38      457.14    109.17 o 
 -11   7  15     1655.52     1661.41    140.83 o 
 -10   7  15        2.76        3.93     60.27 o 
  -9   7  15     1862.42     1939.34     99.27 o 
  -8   7  15      939.69      812.55     94.15 o 
  -7   7  15     2803.82     2693.82    138.88 o 
  -6   7  15     3934.80     4024.70    199.28 o 
  -5   7  15      723.18      706.86     79.73 o 
  -4   7  15     3694.80     3606.92    141.69 o 
  -3   7  15      317.55      317.42     69.98 o 
  -2   7  15     2498.23     2429.65    124.47 o 
  -1   7  15      361.76      281.01     66.42 o 
   0   7  15     2003.51     2126.63    119.08 o 
   1   7  15     2481.62     2384.36    125.87 o 
   2   7  15      209.34      288.50     64.91 o 
   3   7  15     4220.21     4104.86    146.89 o 
   4   7  15       21.18       47.63     62.18 o 
   5   7  15     3179.60     2799.28    145.25 o 
   6   7  15      183.48      231.24    116.02 o 
   7   7  15      613.86      632.44     98.85 o 
   8   7  15     1385.74     1353.19    129.66 o 
   9   7  15      209.63      388.67     96.62 o 
  10   7  15     1160.75     1261.21    194.50 o 
 -15   8  15      611.65      514.91    101.18 o 
 -14   8  15      446.08      385.95     93.91 o 
 -13   8  15      612.42      636.73    116.79 o 
 -12   8  15     1072.89     1259.57    177.99 o 
 -11   8  15      470.19      556.20    116.94 o 
 -10   8  15     2132.94     2085.62    148.46 o 
  -9   8  15      558.20      716.39     90.57 o 
  -8   8  15     2998.10     3054.24    224.17 o 
  -7   8  15     2664.67     2656.77    139.00 o 
  -6   8  15     1831.20     1933.34    150.99 o 
  -5   8  15     4135.49     4266.67    162.76 o 
  -4   8  15     1283.47     1444.65    100.66 o 
  -3   8  15     2458.85     2583.81    125.83 o 
  -2   8  15      128.18       17.89     65.03 o 
  -1   8  15     1917.47     1759.42    187.04 o 
   0   8  15     1765.54     1677.55    109.44 o 
   1   8  15     1403.28     1534.40    107.35 o 
   2   8  15     2319.54     2230.90    125.50 o 
   3   8  15       89.28       62.21     57.11 o 
   4   8  15     2717.49     2759.22    206.40 o 
   5   8  15       44.35       73.15     66.52 o 
   6   8  15      788.73      741.33     95.40 o 
   7   8  15      811.52      677.06    103.97 o 
   8   8  15      224.28      210.96     85.74 o 
   9   8  15     1385.38     1330.84    134.61 o 
 -15   9  15       12.44        0.00    224.64 o 
 -14   9  15      818.84      824.02    142.48 o 
 -13   9  15      997.73      954.23    143.42 o 
 -12   9  15     1598.10     2126.92    201.10 o 
 -11   9  15      731.85      834.79    131.03 o 
 -10   9  15        2.30        0.00     78.10 o 
  -9   9  15     1128.48     1174.75     98.16 o 
  -8   9  15       29.33      132.11     69.81 o 
  -7   9  15     1688.41     1529.79    115.55 o 
  -6   9  15     4057.22     3978.75    176.74 o 
  -5   9  15     1030.77      919.44     88.00 o 
  -4   9  15     1164.34     1245.59     98.33 o 
  -3   9  15      180.56      235.25     73.69 o 
  -2   9  15     2697.66     2783.92    155.67 o 
  -1   9  15      687.40      649.70     94.84 o 
   0   9  15     1514.17     1545.75    231.96 o 
   1   9  15     2332.41     2363.30    155.45 o 
   2   9  15      271.10      314.08     74.90 o 
   3   9  15     2717.91     3157.75    168.63 o 
   4   9  15        9.99        0.00     55.76 o 
   5   9  15     1780.48     1800.35    124.67 o 
   6   9  15      292.04      229.23     77.42 o 
   7   9  15      197.81      274.06     88.24 o 
   8   9  15      960.80     1056.58    124.41 o 
 -14  10  15      103.27       61.55    135.64 o 
 -13  10  15      761.39      675.91    131.19 o 
 -12  10  15      923.71     1141.36    148.99 o 
 -11  10  15       95.53      184.62    123.87 o 
 -10  10  15      790.80      803.88    112.59 o 
  -9  10  15        2.42       26.12     58.38 o 
  -8  10  15      576.86      657.92     82.79 o 
  -7  10  15      977.96     1141.50    109.61 o 
  -6  10  15     2131.60     2109.49    146.59 o 
  -5  10  15     1899.76     2045.80    119.88 o 
  -4  10  15       18.99       42.59     68.93 o 
  -3  10  15     2589.28     2463.13    189.86 o 
  -2  10  15       10.87        0.00     63.80 o 
  -1  10  15     3348.93     3756.22    193.30 o 
   0  10  15     1194.91     1186.33    118.33 o 
   1  10  15     1174.48     1117.96    116.25 o 
   2  10  15     1240.65     1462.54    134.06 o 
   3  10  15       61.86      125.26     67.36 o 
   4  10  15     1387.74     1342.52    101.39 o 
   5  10  15       65.54      143.70     64.37 o 
   6  10  15      843.28      822.05    100.97 o 
   7  10  15      503.60      684.33    127.07 o 
 -12  11  15      227.63      235.22    115.60 o 
 -11  11  15      789.25      894.08    123.07 o 
 -10  11  15        1.17        0.00     80.17 o 
  -9  11  15      757.21      818.99     97.32 o 
  -8  11  15       58.35       93.73     66.65 o 
  -7  11  15      795.55      671.23     85.03 o 
  -6  11  15     1026.70      896.68    107.10 o 
  -5  11  15      275.45      324.07     83.34 o 
  -4  11  15     1318.73     1373.79    124.94 o 
  -3  11  15       47.96        0.00     69.91 o 
  -2  11  15     3674.09     3724.11    184.51 o 
  -1  11  15      216.72      270.72     86.06 o 
   0  11  15     1062.00      992.75    145.78 o 
   1  11  15      408.86      616.99    101.79 o 
   2  11  15       26.79      148.91     83.36 o 
   3  11  15      714.52      722.92    109.29 o 
   4  11  15       13.66        0.00     71.59 o 
   5  11  15      789.23      741.64     89.33 o 
   6  11  15     1046.85      984.80    114.21 o 
 -11  12  15       18.09        0.00     83.98 o 
 -10  12  15      640.99      751.66    132.24 o 
  -9  12  15        0.70       31.39     69.31 o 
  -8  12  15      262.96      308.77     78.52 o 
  -7  12  15      230.66      208.17     80.88 o 
  -6  12  15      424.55      381.49     87.75 o 
  -5  12  15     1133.47     1196.26    126.00 o 
  -4  12  15       78.99        2.60     73.78 o 
  -3  12  15     1678.40     1565.01    135.84 o 
  -2  12  15      108.44       59.77     76.62 o 
  -1  12  15     1289.59     1474.46    136.12 o 
   0  12  15      388.45      448.10    102.56 o 
   1  12  15      440.58      550.91    102.74 o 
   2  12  15      660.54      600.16    104.32 o 
   3  12  15        5.58        0.00    108.98 o 
   4  12  15      643.04      731.84    191.34 o 
  -8  13  15      359.60      206.63     89.00 o 
  -7  13  15      820.37      675.54    107.75 o 
  -6  13  15      239.72      383.35     99.02 o 
  -5  13  15        3.94        0.00     70.09 o 
  -4  13  15     1208.23     1197.80    117.67 o 
  -3  13  15        0.03        0.00     77.96 o 
  -2  13  15     1248.81     1397.11    139.87 o 
  -1  13  15      286.29      195.12     89.08 o 
   0  13  15      901.02     1065.80    129.94 o 
   1  13  15      247.65      213.40    133.01 o 
   2  13  15       21.14      103.31    114.02 o 
 -18   0  16      780.57      830.11    157.86 o 
 -17   0  16      234.85      280.03    116.59 o 
 -16   0  16     1389.06     1360.92    170.08 o 
 -15   0  16      702.49      909.31    145.26 o 
 -14   0  16      622.64      704.92    131.54 o 
 -13   0  16     2785.61     2719.82    200.40 o 
 -12   0  16        8.29        0.00     86.84 o 
 -11   0  16     7389.17     6543.57    744.39 o 
 -10   0  16      842.08      840.10    121.35 o 
  -9   0  16     2042.48     1884.25    158.08 o 
  -8   0  16     3017.31     3176.44    158.33 o 
  -7   0  16      766.72      638.48     71.19 o 
  -6   0  16     6254.58     6106.01    181.35 o 
  -5   0  16     1400.30     1291.46     90.97 o 
  -4   0  16     4715.58     4416.72    154.68 o 
  -3   0  16     5733.88     5641.27    191.97 o 
  -2   0  16     4575.19     4672.22    196.95 o 
  -1   0  16     2786.54     2975.63    125.10 o 
   0   0  16     2998.94     3226.81    137.93 o 
   1   0  16     4244.79     3971.42    152.91 o 
   2   0  16     3157.32     2926.98    181.51 o 
   3   0  16      282.49      322.72     69.67 o 
   4   0  16      690.28      776.71    102.06 o 
   5   0  16     5198.51     5301.20    236.61 o 
   6   0  16     6236.66     6770.73    428.03 o 
   7   0  16       54.60      205.05     97.19 o 
   8   0  16     2498.62     2233.61    175.85 o 
   9   0  16      445.29      385.53    110.56 o 
  10   0  16      752.94      700.26    125.56 o 
  11   0  16      672.62      570.54    223.78 o 
 -18   1  16       92.52      100.95     80.96 o 
 -17   1  16      711.73      657.43    144.62 o 
 -16   1  16      728.92      835.89    119.89 o 
 -15   1  16      516.54      444.01     83.30 o 
 -14   1  16     2169.85     2332.41    138.58 o 
 -13   1  16      218.16       91.85     69.79 o 
 -12   1  16     3212.91     3467.09    152.97 o 
 -11   1  16     2888.53     3144.01    227.82 o 
 -10   1  16     7178.64     7169.29    182.02 o 
  -9   1  16     2210.54     2333.76    109.11 o 
  -8   1  16     2885.55     2833.78     94.68 o 
  -7   1  16     3499.85     3579.16    105.06 o 
  -6   1  16        0.17       20.44     35.69 o 
  -5   1  16     9755.79     9722.84    174.15 o 
  -4   1  16     1730.20     1771.90     84.81 o 
  -3   1  16     7755.54     7845.79    144.69 o 
  -2   1  16     4832.44     4742.82    114.87 o 
  -1   1  16      687.85      884.96     74.91 o 
   0   1  16     1674.28     1620.85     90.02 o 
   1   1  16      251.81      248.31     47.73 o 
   2   1  16     6383.22     6907.67    156.60 o 
   3   1  16      452.18      489.25     56.65 o 
   4   1  16     1033.56     1113.00     69.26 o 
   5   1  16     3498.18     3583.25    139.38 o 
   6   1  16      639.33      724.35     73.24 o 
   7   1  16     3247.62     3410.03    130.57 o 
   8   1  16       48.94       68.30     71.80 o 
   9   1  16     2275.95     2196.04    136.95 o 
  10   1  16      854.24      782.24    100.59 o 
  11   1  16      433.24      525.04     94.09 o 
 -18   2  16      764.48      511.50    140.28 o 
 -17   2  16      276.30      604.23    135.33 o 
 -16   2  16      493.26      601.45    110.31 o 
 -15   2  16      656.93      741.33    121.17 o 
 -14   2  16     1219.31     1244.90    156.34 o 
 -13   2  16     2818.93     3291.63    152.44 o 
 -12   2  16      902.58      911.85     79.43 o 
 -11   2  16     2111.10     2383.05    137.28 o 
 -10   2  16     1423.70     1311.36     86.58 o 
  -9   2  16     4181.02     4330.03    139.38 o 
  -8   2  16     3370.28     3354.29    111.02 o 
  -7   2  16      672.48      694.45     58.25 o 
  -6   2  16     4895.68     4876.95    124.02 o 
  -5   2  16      733.94      790.20     51.06 o 
  -4   2  16    10212.45    10065.72    177.13 o 
  -3   2  16      617.95      608.34     52.93 o 
  -2   2  16     1401.24     1349.06     66.19 o 
  -1   2  16     4456.60     4385.78    122.71 o 
   0   2  16       53.99      120.87     41.55 o 
   1   2  16     6358.51     6768.30    197.98 o 
   2   2  16     1074.39     1044.13     80.24 o 
   3   2  16     5470.72     5440.60    157.28 o 
   4   2  16     2457.94     2489.56    111.53 o 
   5   2  16     1170.64     1216.81     89.74 o 
   6   2  16     2719.12     2820.36    147.10 o 
   7   2  16       25.65        0.00     54.21 o 
   8   2  16     3813.70     3854.61    143.51 o 
   9   2  16      299.70      314.41    115.62 o 
  10   2  16      914.27      911.13     91.91 o 
  11   2  16      548.08      848.76    117.73 o 
 -18   3  16       23.05       85.21    109.74 o 
 -17   3  16      956.54     1243.60    255.36 o 
 -16   3  16      404.17      321.00    115.40 o 
 -15   3  16     1436.80     1444.31    163.55 o 
 -14   3  16      920.84      742.52    129.11 o 
 -13   3  16        0.77        0.00     72.75 o 
 -12   3  16     1416.19     1433.56    157.84 o 
 -11   3  16       35.00       12.99     78.88 o 
 -10   3  16      823.60      878.46     84.09 o 
  -9   3  16     3360.94     3437.43    135.50 o 
  -8   3  16      564.77      577.64     63.93 o 
  -7   3  16     4770.78     4657.05    129.64 o 
  -6   3  16      393.44      360.87     55.93 o 
  -5   3  16     8470.03     8715.02    239.11 o 
  -4   3  16      256.32      295.00     49.65 o 
  -3   3  16     1110.53     1083.23     67.56 o 
  -2   3  16     2905.96     3205.50    103.33 o 
  -1   3  16      938.86     1045.11     59.05 o 
   0   3  16     6735.73     6881.50    157.48 o 
   1   3  16      124.07       61.03     46.62 o 
   2   3  16     5544.81     5647.24    147.58 o 
   3   3  16     3020.14     3127.21    121.63 o 
   4   3  16     3267.75     3237.91    112.94 o 
   5   3  16     1969.88     1988.49     93.63 o 
   6   3  16      350.55      384.83     60.30 o 
   7   3  16     2327.62     2668.01    112.40 o 
   8   3  16       81.29       89.03     56.25 o 
   9   3  16     1546.89     1638.64     96.58 o 
  10   3  16      209.09      143.31     75.20 o 
  11   3  16      753.21      662.53    101.39 o 
 -17   4  16      439.71      419.13    127.04 o 
 -16   4  16       86.20      211.09    105.80 o 
 -15   4  16      695.88      778.61    135.43 o 
 -14   4  16      593.55      515.48     91.67 o 
 -13   4  16     2594.28     2333.09    144.43 o 
 -12   4  16       37.41       34.72     67.50 o 
 -11   4  16     1177.93     1171.07    110.40 o 
 -10   4  16     1354.38     1564.63    130.95 o 
  -9   4  16      592.98      442.13     78.28 o 
  -8   4  16     4014.99     4013.82    270.74 o 
  -7   4  16     1379.09     1425.44    110.28 o 
  -6   4  16     6546.67     6601.11    149.74 o 
  -5   4  16      121.38      145.17     43.27 o 
  -4   4  16     4189.49     3988.21    108.43 o 
  -3   4  16      218.47      172.25     43.11 o 
  -2   4  16      965.85      868.02     69.48 o 
  -1   4  16     3373.08     3302.74    123.44 o 
   0   4  16       29.23       27.87     37.82 o 
   1   4  16     4455.22     4748.90    131.05 o 
   2   4  16       44.43       80.75     49.03 o 
   3   4  16     2077.70     2167.28     95.91 o 
   4   4  16     2220.10     2175.31    105.42 o 
   5   4  16       98.70       12.68     57.56 o 
   6   4  16     1481.26     1569.93     96.75 o 
   7   4  16       10.89      104.29     59.25 o 
   8   4  16     1553.29     1570.49    134.94 o 
   9   4  16       89.90      103.07     64.41 o 
  10   4  16      893.67      987.51    101.56 o 
  11   4  16      393.69      251.11    101.63 o 
 -17   5  16      126.47        0.00    104.03 o 
 -16   5  16      347.44      409.55    120.88 o 
 -15   5  16      188.06      348.25     91.59 o 
 -14   5  16      874.49      939.72    133.27 o 
 -13   5  16        0.23        0.00     69.19 o 
 -12   5  16     3046.97     3104.20    163.06 o 
 -11   5  16      142.95      140.53     85.83 o 
 -10   5  16      258.16      196.21     78.39 o 
  -9   5  16      706.20      585.59     74.97 o 
  -8   5  16      570.33      714.30     73.13 o 
  -7   5  16     1928.34     1904.53     92.66 o 
  -6   5  16      217.15      255.82     53.40 o 
  -5   5  16     2195.33     2168.59     93.51 o 
  -4   5  16        3.33        0.00     37.28 o 
  -3   5  16     1679.91     1720.13     87.22 o 
  -2   5  16     1846.14     1942.44    106.31 o 
  -1   5  16       92.81       20.71     47.72 o 
   0   5  16     4200.97     4384.47    144.15 o 
   1   5  16        3.47        5.96     54.00 o 
   2   5  16     1730.66     1776.16    127.12 o 
   3   5  16     1275.00     1303.38     78.39 o 
   4   5  16      389.58      375.55     59.18 o 
   5   5  16     1153.41     1262.44    121.77 o 
   6   5  16       44.40      103.81     60.32 o 
   7   5  16     1603.32     1556.25    110.80 o 
   8   5  16       53.68        0.00     82.86 o 
   9   5  16      673.34      791.71     94.78 o 
  10   5  16      164.88      154.96     75.92 o 
 -16   6  16      185.68      360.32     97.39 o 
 -15   6  16      232.36      339.87     93.84 o 
 -14   6  16       12.75       48.17     77.84 o 
 -13   6  16      951.72     1023.97    112.73 o 
 -12   6  16        8.87       77.91     71.96 o 
 -11   6  16      992.31      862.29    136.39 o 
 -10   6  16        7.23       49.40     62.83 o 
  -9   6  16      386.26      370.15     68.66 o 
  -8   6  16       79.03       65.24     53.22 o 
  -7   6  16      253.27      263.18     54.86 o 
  -6   6  16     2296.80     1988.47    112.50 o 
  -5   6  16        2.75       21.71     59.12 o 
  -4   6  16      166.67      170.97     64.96 o 
  -3   6  16     3657.66     3678.67    139.29 o 
  -2   6  16     1283.15     1471.12     90.54 o 
  -1   6  16     1939.71     2014.86     96.30 o 
   0   6  16      129.28       51.85     50.80 o 
   1   6  16     2561.63     2524.60    122.72 o 
   2   6  16       29.69        0.00     53.20 o 
   3   6  16     1024.63      890.28     92.67 o 
   4   6  16      984.65      967.07    116.71 o 
   5   6  16      270.71      139.98     94.72 o 
   6   6  16      722.55      666.21     80.28 o 
   7   6  16        8.86       21.82     61.56 o 
   8   6  16      406.50      381.71     77.31 o 
   9   6  16      148.71      189.54     84.26 o 
  10   6  16      396.73      496.08     89.76 o 
 -16   7  16       75.77      122.25     89.03 o 
 -15   7  16        2.66        0.00     74.48 o 
 -14   7  16      986.25      829.52    108.58 o 
 -13   7  16       40.67      136.06     77.23 o 
 -12   7  16      363.39      327.05     83.29 o 
 -11   7  16       10.13        0.00     75.43 o 
 -10   7  16     1637.08     1511.47    114.27 o 
  -9   7  16      111.36       56.22     77.28 o 
  -8   7  16      203.85      154.85     67.02 o 
  -7   7  16      689.01      689.88     95.59 o 
  -6   7  16       29.03       24.41     82.25 o 
  -5   7  16      248.19      392.12     72.15 o 
  -4   7  16      369.00      284.51     72.78 o 
  -3   7  16     1327.38     1282.78    100.59 o 
  -2   7  16     1320.19     1397.19     91.49 o 
  -1   7  16      261.79      233.59     60.56 o 
   0   7  16        5.37       31.22     54.14 o 
   1   7  16       31.70        0.00     53.68 o 
   2   7  16     1145.87     1093.56    108.61 o 
   3   7  16      434.38      364.53     76.09 o 
   4   7  16      413.37      366.48     80.17 o 
   5   7  16      311.81      416.31     81.36 o 
   6   7  16       49.05      204.19     96.13 o 
   7   7  16      231.56      119.08     83.68 o 
   8   7  16       29.98       16.70     75.01 o 
   9   7  16      164.41      189.86     93.11 o 
 -15   8  16       61.64        0.00     81.79 o 
 -14   8  16        5.97       69.27     81.19 o 
 -13   8  16      282.38      491.58    121.34 o 
 -12   8  16        2.24       12.64     93.57 o 
 -11   8  16       22.45        0.00     82.59 o 
 -10   8  16        2.61        0.00     85.79 o 
  -9   8  16      887.59      825.43    154.66 o 
  -8   8  16        5.34        0.00     58.16 o 
  -7   8  16       14.67       42.86     66.44 o 
  -6   8  16      270.99      243.86     69.89 o 
  -5   8  16      101.17      130.96     62.33 o 
  -4   8  16       25.61        0.00     57.15 o 
  -3   8  16      355.33      391.20     74.47 o 
  -2   8  16        0.47        0.00     58.04 o 
  -1   8  16      309.90      346.69     82.61 o 
   0   8  16       23.73        0.00     55.13 o 
   1   8  16      192.15      216.49     69.82 o 
   2   8  16       16.45        0.00     54.63 o 
   3   8  16      406.94      388.48     82.20 o 
   4   8  16      135.51       73.48     72.00 o 
   5   8  16      201.87      189.76     94.62 o 
   6   8  16      178.89      146.69     80.32 o 
   7   8  16       11.39        0.00     75.01 o 
   8   8  16       67.20       47.36     85.60 o 
 -14   9  16        0.11      138.97    107.45 o 
 -13   9  16        1.58        0.00     96.12 o 
 -12   9  16       12.34        0.03     97.19 o 
 -11   9  16        0.04       38.46     97.55 o 
 -10   9  16      292.02      300.76     94.14 o 
  -9   9  16      182.91      245.92     69.74 o 
  -8   9  16      315.97      232.23     84.99 o 
  -7   9  16       77.61        0.00     63.94 o 
  -6   9  16      387.41      343.88     73.96 o 
  -5   9  16      110.12      203.36     66.20 o 
  -4   9  16      392.94      421.71     76.57 o 
  -3   9  16      115.50        8.81     64.28 o 
  -2   9  16      272.40      201.71     77.85 o 
  -1   9  16      240.88      184.26     78.78 o 
   0   9  16      276.43      150.07     79.71 o 
   1   9  16       11.34       93.82     66.96 o 
   2   9  16      173.73       79.91     68.46 o 
   3   9  16       18.01        0.00     58.03 o 
   4   9  16      147.16      145.32     66.55 o 
   5   9  16        0.32       68.72     69.16 o 
   6   9  16       86.85       71.59     74.89 o 
   7   9  16        2.15       10.03     84.45 o 
   8   9  16       35.80       16.65     95.34 o 
 -13  10  16        0.64       85.79    113.25 o 
 -12  10  16       50.94        0.00     97.20 o 
 -11  10  16        0.47        0.00     96.00 o 
 -10  10  16        6.99       90.20     88.89 o 
  -9  10  16       29.47       81.10     64.01 o 
  -8  10  16      464.72      454.99     81.99 o 
  -7  10  16      197.21      238.83     88.72 o 
  -6  10  16      374.42      262.65    106.28 o 
  -5  10  16        5.03        0.00     61.86 o 
  -4  10  16       13.09       38.27     70.20 o 
  -3  10  16       54.13       38.68     73.10 o 
  -2  10  16      201.38      139.83     77.67 o 
  -1  10  16      177.11      127.74     79.72 o 
   0  10  16      126.12       33.63     76.36 o 
   1  10  16        1.45        4.76     77.24 o 
   2  10  16       98.71      147.20     72.74 o 
   3  10  16        1.63       93.12     70.45 o 
   4  10  16       74.75       17.58     65.53 o 
   5  10  16        0.34        0.00     72.47 o 
   6  10  16        0.00        0.00     78.19 o 
 -12  11  16       23.89        3.82    102.06 o 
 -11  11  16        0.05      127.07    105.75 o 
 -10  11  16       72.35      223.61     95.54 o 
  -9  11  16       38.44        0.00     64.97 o 
  -8  11  16        1.46        0.00     65.64 o 
  -7  11  16      128.09      174.97     74.25 o 
  -6  11  16       17.89       46.70     72.59 o 
  -5  11  16      591.93      678.96    102.91 o 
  -4  11  16       74.93      166.68     81.94 o 
  -3  11  16       14.69        0.00     69.12 o 
  -2  11  16       45.55       18.84     76.53 o 
  -1  11  16      401.82      343.53     91.23 o 
   0  11  16       16.03        0.00     75.44 o 
   1  11  16        0.31        7.66     83.41 o 
   2  11  16        7.63        4.94     81.45 o 
   3  11  16       24.58        0.00     71.33 o 
   4  11  16       79.43      107.02     71.66 o 
   5  11  16       24.07        0.00    119.63 o 
 -10  12  16       36.08        0.00     88.29 o 
  -9  12  16       67.13       67.25     75.82 o 
  -8  12  16       14.70       41.95     69.16 o 
  -7  12  16        8.14        0.00     66.85 o 
  -6  12  16      204.12       78.50     80.08 o 
  -5  12  16       12.76       29.08     78.56 o 
  -4  12  16       49.99       60.15     83.29 o 
  -3  12  16       13.80        3.25     77.51 o 
  -2  12  16        1.80        0.00     73.46 o 
  -1  12  16       24.66        0.00     74.12 o 
   0  12  16       36.84       20.57     81.82 o 
   1  12  16      103.92      112.01     88.34 o 
   2  12  16        3.71       70.12     89.03 o 
   3  12  16      155.64       99.21    161.05 o 
  -7  13  16      239.49      200.87     97.06 o 
  -6  13  16       31.07        2.87     83.83 o 
  -5  13  16      144.15      168.25     86.58 o 
  -4  13  16        9.68       31.24     86.29 o 
  -3  13  16      137.32      164.16     94.89 o 
  -2  13  16      217.81      133.50    102.26 o 
  -1  13  16        2.33       46.32     99.80 o 
   0  13  16      326.59      348.68    130.79 o 
 -18   1  17        0.46        0.99     83.28 o 
 -17   1  17       55.15       77.88     79.15 o 
 -16   1  17      100.42       83.07     75.04 o 
 -15   1  17       34.77        0.00     69.94 o 
 -14   1  17       34.86        0.00     67.97 o 
 -13   1  17       55.66        0.00     64.93 o 
 -12   1  17        0.45        0.00     63.13 o 
 -11   1  17      256.87      140.67     68.47 o 
 -10   1  17     1596.93     1497.53     90.01 o 
  -9   1  17        0.10        2.66     49.31 o 
  -8   1  17       39.88        0.00     44.18 o 
  -7   1  17       27.64       55.65     43.34 o 
  -6   1  17      383.83      463.29     53.56 o 
  -5   1  17        9.39       23.47     37.41 o 
  -4   1  17      143.24       71.32     39.75 o 
  -3   1  17     1072.14     1044.29     66.47 o 
  -2   1  17        6.98       29.26     38.96 o 
  -1   1  17     1052.14     1019.81     64.02 o 
   0   1  17        9.81       14.20     41.60 o 
   1   1  17      585.23      669.75     61.52 o 
   2   1  17      820.61      717.07     63.11 o 
   3   1  17      482.18      499.38     85.16 o 
   4   1  17       12.53       44.47     55.83 o 
   5   1  17        8.58        0.00     52.98 o 
   6   1  17      100.35       50.29     56.40 o 
   7   1  17       87.18        0.00     84.94 o 
   8   1  17       36.58        0.00     88.63 o 
   9   1  17       15.70        0.00     69.43 o 
  10   1  17       21.16       42.68     76.17 o 
  11   1  17       42.14       66.35     83.31 o 
 -17   2  17        1.29        0.00    103.50 o 
 -16   2  17      245.54      203.49    113.51 o 
 -15   2  17       88.39       49.44     80.14 o 
 -14   2  17      265.59      371.45    127.54 o 
 -13   2  17      166.84       74.21     69.41 o 
 -12   2  17        5.44       43.75     55.06 o 
 -11   2  17     1288.57     1306.36     90.63 o 
 -10   2  17       60.75       47.67     55.16 o 
  -9   2  17      937.04     1020.65     81.46 o 
  -8   2  17      137.44       40.02     68.00 o 
  -7   2  17     1488.38     1452.15     87.02 o 
  -6   2  17        6.46        0.00     43.20 o 
  -5   2  17      273.85      260.36     53.19 o 
  -4   2  17     1597.11     1531.94     75.37 o 
  -3   2  17     1813.19     1703.33     73.77 o 
  -2   2  17     1076.20     1067.04     73.30 o 
  -1   2  17        0.61        8.85     39.33 o 
   0   2  17     1191.89     1288.08     70.09 o 
   1   2  17      142.58      123.72     51.65 o 
   2   2  17      261.51      186.41     55.25 o 
   3   2  17      420.59      500.75     67.05 o 
   4   2  17       22.04       71.66     53.66 o 
   5   2  17      281.89      336.47     65.74 o 
   6   2  17      850.50      780.97     99.33 o 
   7   2  17      186.15      269.53     64.87 o 
   8   2  17       14.63        0.00     77.74 o 
   9   2  17      158.25      233.54     71.96 o 
  10   2  17      134.93       22.27     65.94 o 
 -17   3  17      102.42        0.00    102.84 o 
 -16   3  17       20.89        0.00     94.45 o 
 -15   3  17      214.46      246.69    185.45 o 
 -14   3  17      151.65      157.39     95.56 o 
 -13   3  17      476.33      373.27     85.85 o 
 -12   3  17      210.19      258.78     78.00 o 
 -11   3  17      115.66       91.31     76.62 o 
 -10   3  17      633.44      696.27     80.01 o 
  -9   3  17       19.23        0.00     54.09 o 
  -8   3  17      542.29      551.39     84.42 o 
  -7   3  17        0.78        0.00     43.90 o 
  -6   3  17      586.38      526.58     60.23 o 
  -5   3  17     2665.66     2562.99     99.48 o 
  -4   3  17      365.51      403.86     66.82 o 
  -3   3  17     2666.47     2637.25     98.16 o 
  -2   3  17      202.17      164.43     38.86 o 
  -1   3  17     2037.82     1983.94     77.76 o 
   0   3  17       28.31       13.89     36.93 o 
   1   3  17     1638.13     1585.99     86.98 o 
   2   3  17       15.52        3.94     53.13 o 
   3   3  17       10.38       29.34     56.28 o 
   4   3  17      297.67      424.47     59.62 o 
   5   3  17      394.49      435.37     62.19 o 
   6   3  17      676.22      691.55     71.05 o 
   7   3  17      118.77      170.80     58.05 o 
   8   3  17      382.76      319.65     64.25 o 
   9   3  17      161.92       50.51     65.95 o 
  10   3  17       85.76      101.86     82.78 o 
 -17   4  17       16.64       38.50    142.25 o 
 -16   4  17      457.25      222.28    111.26 o 
 -15   4  17        9.21      140.18    100.05 o 
 -14   4  17      345.70      479.78     93.71 o 
 -13   4  17       45.51      159.36     75.55 o 
 -12   4  17      577.70      649.13    113.28 o 
 -11   4  17      875.30      970.31    105.06 o 
 -10   4  17      397.87      406.20     82.09 o 
  -9   4  17      319.48      155.87     70.56 o 
  -8   4  17      219.43      243.98     56.85 o 
  -7   4  17     1534.28     1624.63     86.07 o 
  -6   4  17      594.87      672.83     59.41 o 
  -5   4  17     1236.96     1201.89     83.31 o 
  -4   4  17     4175.62     4210.13    114.83 o 
  -3   4  17      821.65      797.42     65.91 o 
  -2   4  17     2707.51     2768.61    117.74 o 
  -1   4  17      265.13      148.18     60.07 o 
   0   4  17     1453.95     1349.23    120.40 o 
   1   4  17       16.04       15.77     45.88 o 
   2   4  17      516.32      510.66     62.26 o 
   3   4  17      570.46      419.54    106.67 o 
   4   4  17       90.81       43.81     52.79 o 
   5   4  17     1268.42     1313.73     93.66 o 
   6   4  17       78.56       55.79     59.48 o 
   7   4  17      221.40      171.67     91.56 o 
   8   4  17      164.11      202.65     68.32 o 
   9   4  17      103.53      175.98     69.78 o 
  10   4  17      315.43      377.25     78.37 o 
 -16   5  17       43.00        0.00     97.85 o 
 -15   5  17     1211.66     1049.05    121.23 o 
 -14   5  17       61.25       68.92     79.20 o 
 -13   5  17      905.61      678.86    102.03 o 
 -12   5  17     1109.37     1040.84    114.55 o 
 -11   5  17     1059.15      848.98    105.82 o 
 -10   5  17     1400.09     1435.06    143.39 o 
  -9   5  17        9.42        0.00     57.00 o 
  -8   5  17     2343.80     2267.73    170.59 o 
  -7   5  17      232.04      242.76     56.79 o 
  -6   5  17      452.62      504.40     62.45 o 
  -5   5  17     5960.44     5312.23    135.73 o 
  -4   5  17     3569.95     3836.53    124.53 o 
  -3   5  17     1553.02     1648.96     90.59 o 
  -2   5  17      238.14      214.82     56.37 o 
  -1   5  17     1235.03     1212.30     89.30 o 
   0   5  17        4.45        0.00     53.02 o 
   1   5  17      836.96      868.50     83.38 o 
   2   5  17     1178.04     1141.03    115.55 o 
   3   5  17      939.04     1082.22     79.01 o 
   4   5  17      920.18     1069.18    124.06 o 
   5   5  17        9.88        8.08     53.57 o 
   6   5  17      747.67      766.29     81.60 o 
   7   5  17      293.13      350.96     77.44 o 
   8   5  17      175.71      172.90     71.13 o 
   9   5  17      722.28      713.92    145.86 o 
 -16   6  17      484.23      338.61     97.20 o 
 -15   6  17       23.71      126.52     91.26 o 
 -14   6  17      524.76      557.17    102.25 o 
 -13   6  17      118.17      183.07     82.57 o 
 -12   6  17      514.11      599.19    109.63 o 
 -11   6  17     1100.28     1237.37    118.90 o 
 -10   6  17       31.58        0.00     60.79 o 
  -9   6  17     2847.24     2935.30    151.04 o 
  -8   6  17       36.65       22.46     52.78 o 
  -7   6  17      243.31      276.18     60.41 o 
  -6   6  17     2568.47     2760.57    133.34 o 
  -5   6  17     2037.29     2242.02    124.78 o 
  -4   6  17     3661.33     3979.13    169.38 o 
  -3   6  17      102.13       98.90     79.09 o 
  -2   6  17     2285.40     2459.57    107.28 o 
  -1   6  17        6.37        0.00     49.33 o 
   0   6  17     1256.37     1354.09     87.63 o 
   1   6  17     1395.03     1437.26    179.97 o 
   2   6  17     2587.72     2455.19    121.07 o 
   3   6  17     2028.22     2200.66    139.34 o 
   4   6  17       20.24        0.00     68.59 o 
   5   6  17     1353.16     1528.39    132.05 o 
   6   6  17       25.77        1.21     71.67 o 
   7   6  17      665.26      824.87     90.73 o 
   8   6  17     1040.88     1123.03    104.12 o 
   9   6  17      384.80      394.63     84.76 o 
 -15   7  17      414.98      341.75     96.34 o 
 -14   7  17      151.56      220.49     96.42 o 
 -13   7  17      352.82      274.79     87.92 o 
 -12   7  17      632.46      576.30    169.26 o 
 -11   7  17      540.17      482.66     86.08 o 
 -10   7  17     2226.44     2500.76    142.24 o 
  -9   7  17      203.01      121.66     78.84 o 
  -8   7  17     1921.54     2122.73    134.76 o 
  -7   7  17      955.89      866.69     99.25 o 
  -6   7  17     2365.14     2466.00    130.31 o 
  -5   7  17     1779.74     1979.45    119.90 o 
  -4   7  17     1049.69     1034.12    125.46 o 
  -3   7  17     2351.01     2495.28    132.46 o 
  -2   7  17      389.16      132.48     58.36 o 
  -1   7  17     2853.14     2656.97    111.90 o 
   0   7  17      110.82      145.72     57.10 o 
   1   7  17     1609.50     1580.35    104.75 o 
   2   7  17     1338.10     1225.85    108.14 o 
   3   7  17      685.54      503.25    113.08 o 
   4   7  17     1527.01     1462.76    118.12 o 
   5   7  17       32.98      129.08     80.07 o 
   6   7  17     1027.02     1043.46    141.03 o 
   7   7  17      565.29      434.00     99.85 o 
   8   7  17      311.71      244.72     93.49 o 
 -14   8  17      753.54      561.75    138.39 o 
 -13   8  17      393.58      278.64    117.17 o 
 -12   8  17      787.23      767.56    142.29 o 
 -11   8  17     1329.77     1404.47    162.08 o 
 -10   8  17        7.12       46.92     91.63 o 
  -9   8  17     2412.27     2448.04    147.73 o 
  -8   8  17       21.77       12.80     67.82 o 
  -7   8  17     2411.99     2580.08    147.94 o 
  -6   8  17      635.32      673.98     88.96 o 
  -5   8  17     1930.57     2103.98    152.29 o 
  -4   8  17      932.29     1094.48     97.11 o 
  -3   8  17        6.72        8.17     61.68 o 
  -2   8  17     1474.09     1644.15    115.53 o 
  -1   8  17      383.65      296.09     74.23 o 
   0   8  17     1541.99     1776.38    119.82 o 
   1   8  17      737.88      709.49     83.95 o 
   2   8  17     1366.79     1252.07     99.81 o 
   3   8  17     1012.73     1121.93    107.47 o 
   4   8  17        5.33       18.37     69.68 o 
   5   8  17     1263.58     1089.34    107.50 o 
   6   8  17      158.34       60.96     82.67 o 
   7   8  17      770.17      839.99    191.85 o 
   8   8  17      790.67      673.15    200.67 o 
 -13   9  17      757.43      472.75    131.94 o 
 -12   9  17      447.32      428.92    125.58 o 
 -11   9  17       79.23        0.00     94.90 o 
 -10   9  17     1619.68     1267.44    160.36 o 
  -9   9  17       22.55       31.97     71.30 o 
  -8   9  17      671.39      779.63     99.71 o 
  -7   9  17      174.54       64.89     74.14 o 
  -6   9  17     3230.21     3419.95    250.68 o 
  -5   9  17      843.38      852.51     92.36 o 
  -4   9  17      316.22      260.75     72.37 o 
  -3   9  17     2592.42     2511.09    220.28 o 
  -2   9  17       10.60       63.43     73.98 o 
  -1   9  17     1237.24     1526.55    140.59 o 
   0   9  17      787.20      733.32    118.34 o 
   1   9  17     1837.74     2012.15    191.99 o 
   2   9  17      652.88      733.73     88.28 o 
   3   9  17      144.32      161.94     65.06 o 
   4   9  17     1483.13     1630.25    129.54 o 
   5   9  17        2.10      106.07     76.22 o 
   6   9  17     1163.19     1315.33    186.01 o 
   7   9  17      230.10       96.93    276.03 o 
 -12  10  17      409.89      240.53    125.76 o 
 -11  10  17      864.64      890.45    280.76 o 
 -10  10  17       15.23        0.00     86.89 o 
  -9  10  17      741.30      846.64    117.80 o 
  -8  10  17      304.95      289.03     84.65 o 
  -7  10  17     1678.10     1743.62    133.14 o 
  -6  10  17      185.57      229.33     83.09 o 
  -5  10  17     2127.39     2022.42    149.65 o 
  -4  10  17     1840.01     1774.64    145.16 o 
  -3  10  17       16.63       34.91     72.09 o 
  -2  10  17     1620.45     1509.72    137.80 o 
  -1  10  17        1.88        0.00     73.80 o 
   0  10  17     2400.16     2499.68    169.56 o 
   1  10  17      303.51      457.07    119.79 o 
   2  10  17       51.89       64.60     67.69 o 
   3  10  17      845.19      842.03     92.33 o 
   4  10  17        2.37       58.03     69.03 o 
   5  10  17     1284.57     1228.59    129.80 o 
 -11  11  17      172.27      170.57    180.86 o 
 -10  11  17      530.05      491.79    111.20 o 
  -9  11  17        0.12        0.00     76.02 o 
  -8  11  17      621.01      721.98     93.40 o 
  -7  11  17      123.35       70.73     79.26 o 
  -6  11  17     1566.92     1602.55    130.74 o 
  -5  11  17      990.58     1084.49    121.50 o 
  -4  11  17       22.93        5.41     77.03 o 
  -3  11  17      957.91      867.11    116.55 o 
  -2  11  17      111.00      191.83     86.65 o 
  -1  11  17     1321.82     1283.85    187.58 o 
   0  11  17      201.67      248.45     95.49 o 
   1  11  17      386.22      507.19    120.41 o 
   2  11  17      983.15     1008.45    132.21 o 
   3  11  17        7.28        6.61     73.23 o 
   4  11  17     1202.44     1302.30    129.17 o 
  -8  12  17       31.97        0.00     75.52 o 
  -7  12  17      637.97      427.49     89.12 o 
  -6  12  17      611.81      911.40    170.29 o 
  -5  12  17      232.79      164.18     87.04 o 
  -4  12  17      927.49      976.75    122.21 o 
  -3  12  17      172.62       88.17     86.39 o 
  -2  12  17      821.32      939.17    185.26 o 
  -1  12  17       92.00      199.80     94.54 o 
   0  12  17      695.02      676.16    134.72 o 
   1  12  17      429.63      495.35    225.79 o 
   2  12  17      131.27      332.88    141.38 o 
 -17   0  18      740.51      523.62    150.00 o 
 -16   0  18      245.02      502.49    135.29 o 
 -15   0  18     1138.61      963.46    152.13 o 
 -14   0  18     1467.88     1729.90    184.24 o 
 -13   0  18       61.35        0.00    130.48 o 
 -12   0  18     1424.83     1661.51    170.30 o 
 -11   0  18        0.40        0.00     85.68 o 
 -10   0  18     3886.03     4056.28    251.48 o 
  -9   0  18     1582.11     1810.70    165.80 o 
  -8   0  18     1287.16     1419.05    108.51 o 
  -7   0  18     7521.11     7564.95    214.98 o 
  -6   0  18     1097.80     1035.31     91.44 o 
  -5   0  18     4890.92     5065.82    174.15 o 
  -4   0  18      811.74      689.03    105.22 o 
  -3   0  18     5822.78     5910.25    216.34 o 
  -2   0  18     4745.84     4380.32    186.14 o 
  -1   0  18      215.77      245.09    168.50 o 
   0   0  18     1927.96     2227.45    139.42 o 
   1   0  18     5390.85     5150.81    207.79 o 
   2   0  18    12732.66    13143.02    399.42 o 
   3   0  18        2.27        8.11     70.28 o 
   4   0  18     4016.74     3916.71    181.12 o 
   5   0  18      902.90      946.65    104.04 o 
   6   0  18      677.38      550.12    133.80 o 
   7   0  18      892.35     1299.48    470.52 o 
   8   0  18        5.71        0.00    167.51 o 
   9   0  18     1127.55     1446.02    205.28 o 
  10   0  18      347.13      433.43    156.50 o 
 -17   1  18       58.98       95.66     84.14 o 
 -16   1  18      890.91      987.14    112.77 o 
 -15   1  18     1209.78     1004.06    111.35 o 
 -14   1  18     1344.06     1149.05    111.04 o 
 -13   1  18      753.83      750.97     95.84 o 
 -12   1  18       51.52       34.12     68.84 o 
 -11   1  18     4385.85     4321.56    209.54 o 
 -10   1  18      140.14       18.59     52.27 o 
  -9   1  18     2202.24     2168.20    106.19 o 
  -8   1  18     4190.94     4243.50    141.73 o 
  -7   1  18     3382.83     3516.34    113.91 o 
  -6   1  18     1081.69     1089.04     64.24 o 
  -5   1  18     1325.07     1100.96     68.99 o 
  -4   1  18     8624.05     8798.80    180.93 o 
  -3   1  18      337.97      378.07     58.70 o 
  -2   1  18     1732.17     1646.86     84.59 o 
  -1   1  18     4903.45     5295.82    146.73 o 
   0   1  18      654.79      714.71     64.47 o 
   1   1  18     5640.79     5246.21    139.27 o 
   2   1  18     1317.44     1364.00     78.89 o 
   3   1  18     6560.99     6173.58    153.50 o 
   4   1  18      820.65      805.70     78.44 o 
   5   1  18     1420.32     1573.18     97.63 o 
   6   1  18     1308.46     1413.24     96.26 o 
   7   1  18      156.80      167.43     74.56 o 
   8   1  18     1486.51     1449.80    136.31 o 
   9   1  18      102.89      112.14     88.79 o 
  10   1  18     1115.45     1108.82    135.62 o 
 -17   2  18      908.21      756.75    156.92 o 
 -16   2  18      309.89      210.01     93.37 o 
 -15   2  18      485.77      585.32    106.82 o 
 -14   2  18      539.39      424.02     96.33 o 
 -13   2  18      674.69      609.46    141.62 o 
 -12   2  18     1394.70     1488.92    129.88 o 
 -11   2  18      526.96      489.48     81.55 o 
 -10   2  18     2226.06     2299.15    121.31 o 
  -9   2  18     1776.19     1986.37    113.68 o 
  -8   2  18     1944.28     1900.29    100.52 o 
  -7   2  18      338.84      338.87     57.00 o 
  -6   2  18       19.69        0.00     45.10 o 
  -5   2  18     4887.75     4727.86    140.61 o 
  -4   2  18     1165.59     1200.25     69.30 o 
  -3   2  18     5451.83     5686.19    131.72 o 
  -2   2  18     2538.96     2503.58     95.93 o 
  -1   2  18     1419.87     1496.04    115.84 o 
   0   2  18     2376.92     2505.98    120.99 o 
   1   2  18       17.49        0.00     42.33 o 
   2   2  18     5675.53     5808.28    169.47 o 
   3   2  18      198.33      260.60     74.39 o 
   4   2  18     3349.43     3672.30    137.74 o 
   5   2  18     1749.78     1699.12    103.68 o 
   6   2  18      357.92      218.80     64.00 o 
   7   2  18     1347.50     1256.72     96.64 o 
   8   2  18       54.45       77.86     77.94 o 
   9   2  18     1492.37     1385.88    113.26 o 
  10   2  18      343.49      274.39     92.72 o 
 -17   3  18       30.31       26.28    136.65 o 
 -16   3  18      384.55      239.54    120.00 o 
 -15   3  18        4.67        0.00     96.04 o 
 -14   3  18      617.70      707.29    135.89 o 
 -13   3  18     1931.46     2018.65    166.10 o 
 -12   3  18        9.60        0.53     59.28 o 
 -11   3  18      604.14      567.00     79.70 o 
 -10   3  18      847.66      915.29     88.99 o 
  -9   3  18     2190.05     2254.46    182.07 o 
  -8   3  18      485.77      419.72     63.35 o 
  -7   3  18      195.62      185.15     58.35 o 
  -6   3  18     3483.58     3373.11    127.89 o 
  -5   3  18      192.05      240.91     55.45 o 
  -4   3  18     4705.88     4816.67    133.48 o 
  -3   3  18     2854.65     2741.37    103.36 o 
  -2   3  18     4214.28     4078.27     99.36 o 
  -1   3  18     3020.67     2945.73     86.60 o 
   0   3  18     1531.87     1536.55     86.05 o 
   1   3  18     1251.09     1380.68     91.21 o 
   2   3  18      231.48      297.95     64.19 o 
   3   3  18     2176.09     2226.53     99.27 o 
   4   3  18      943.61      984.87     77.26 o 
   5   3  18      772.75      924.62     77.96 o 
   6   3  18     1001.15      945.16     79.74 o 
   7   3  18      247.17      166.25     61.14 o 
   8   3  18     1239.70     1185.82     90.10 o 
   9   3  18       63.43        0.91     78.75 o 
 -16   4  18      140.70       87.50    106.92 o 
 -15   4  18      501.65      388.28    119.77 o 
 -14   4  18      589.81      475.38     96.81 o 
 -13   4  18      509.01      598.03    101.25 o 
 -12   4  18     1880.52     2106.19    145.66 o 
 -11   4  18      192.99        6.41     87.11 o 
 -10   4  18     1548.11     1704.65    170.05 o 
  -9   4  18      490.93      445.71     71.45 o 
  -8   4  18      608.79      693.98    104.76 o 
  -7   4  18      439.13      498.05     62.94 o 
  -6   4  18        1.02        0.00     46.32 o 
  -5   4  18     3966.85     4055.49    115.67 o 
  -4   4  18        2.29        0.00     46.53 o 
  -3   4  18     3235.99     3385.91    130.08 o 
  -2   4  18     2078.20     2080.73    111.42 o 
  -1   4  18     1336.00     1454.99    141.37 o 
   0   4  18     1576.59     1617.59    116.28 o 
   1   4  18       98.67       43.86     49.05 o 
   2   4  18     1485.36     1298.08     88.78 o 
   3   4  18      733.28      833.57     78.84 o 
   4   4  18      178.83      227.49     68.86 o 
   5   4  18      763.16      844.73     84.52 o 
   6   4  18      508.87      578.28     76.78 o 
   7   4  18     1097.29     1218.63     97.06 o 
   8   4  18       64.63       46.98     65.93 o 
   9   4  18     1204.78     1139.02    110.24 o 
 -16   5  18      375.58      351.29    125.19 o 
 -15   5  18      124.67      201.60     91.34 o 
 -14   5  18      188.68      255.74     91.68 o 
 -13   5  18     1469.25     1292.32    128.49 o 
 -12   5  18      379.51      337.42     87.38 o 
 -11   5  18      372.40      353.85     88.60 o 
 -10   5  18      204.57      177.77     74.12 o 
  -9   5  18      795.01      747.88    101.78 o 
  -8   5  18      412.39      368.97     88.55 o 
  -7   5  18       30.42        0.00     60.25 o 
  -6   5  18     3639.86     3572.78    109.34 o 
  -5   5  18       22.68        0.00     42.83 o 
  -4   5  18     2283.97     2142.52    101.46 o 
  -3   5  18      595.20      649.52     70.54 o 
  -2   5  18     2481.18     2490.93    117.98 o 
  -1   5  18     1043.24     1111.92     90.31 o 
   0   5  18        3.63        0.00     56.63 o 
   1   5  18     2707.32     2616.21    125.77 o 
   2   5  18       34.57       59.37     61.55 o 
   3   5  18     1340.46     1390.04     91.78 o 
   4   5  18      322.67      259.27     62.43 o 
   5   5  18      386.45      419.85     69.29 o 
   6   5  18      596.90      489.41     75.87 o 
   7   5  18      201.18      265.01     69.94 o 
   8   5  18      607.98      544.58     90.87 o 
   9   5  18        2.03       10.23     79.85 o 
 -15   6  18      225.33      211.89     94.19 o 
 -14   6  18      344.87      301.73    109.01 o 
 -13   6  18        3.08        0.00     78.17 o 
 -12   6  18      724.47      652.79    101.61 o 
 -11   6  18        0.14       22.90     71.33 o 
 -10   6  18      366.28      414.27     85.91 o 
  -9   6  18      163.01      208.71     74.35 o 
  -8   6  18        2.67        0.00     52.54 o 
  -7   6  18     3226.53     3062.22    245.14 o 
  -6   6  18      396.46      301.06     71.91 o 
  -5   6  18     1270.67     1452.14    109.79 o 
  -4   6  18        3.61       40.76     52.67 o 
  -3   6  18     1500.53     1348.79     88.26 o 
  -2   6  18     1021.79     1201.36     84.57 o 
  -1   6  18      196.89      159.51     55.99 o 
   0   6  18     1748.91     1942.17    138.53 o 
   1   6  18      282.57      113.45     63.90 o 
   2   6  18     1067.70     1128.57    140.29 o 
   3   6  18      271.05      362.22     74.89 o 
   4   6  18      311.63      248.56     88.56 o 
   5   6  18      129.52       45.28    101.27 o 
   6   6  18      348.44      414.36    145.98 o 
   7   6  18      450.43      440.22    104.42 o 
   8   6  18       43.16        7.99     76.87 o 
 -15   7  18      292.65      352.82    100.43 o 
 -14   7  18      365.75      391.72    100.62 o 
 -13   7  18      421.27      444.70    114.28 o 
 -12   7  18       19.04        0.00     73.79 o 
 -11   7  18      340.60      353.55     85.69 o 
 -10   7  18      208.55      156.72    106.44 o 
  -9   7  18       15.20       72.06    109.38 o 
  -8   7  18      445.72      599.32     93.37 o 
  -7   7  18      212.14      184.54     76.97 o 
  -6   7  18      555.15      457.90     80.61 o 
  -5   7  18       81.50       11.33     63.21 o 
  -4   7  18       55.65       98.85     66.38 o 
  -3   7  18       80.84        0.00     57.33 o 
  -2   7  18      103.88       83.87     54.70 o 
  -1   7  18      726.76      701.18     75.16 o 
   0   7  18        0.35        4.70     54.22 o 
   1   7  18      581.14      580.54     78.24 o 
   2   7  18        2.10        0.00     64.68 o 
   3   7  18      234.61      137.89     73.87 o 
   4   7  18       45.72        0.00     72.95 o 
   5   7  18      219.03      189.99     84.05 o 
   6   7  18      351.43      235.02     95.96 o 
   7   7  18       33.79       67.54     84.60 o 
 -14   8  18       99.96       90.54    112.71 o 
 -13   8  18      109.97      182.17    115.70 o 
 -12   8  18       76.79       21.11     98.71 o 
 -11   8  18       21.32        0.00    104.26 o 
 -10   8  18       35.78      145.97     99.98 o 
  -9   8  18        6.72       62.12    136.79 o 
  -8   8  18       11.26        0.00     65.58 o 
  -7   8  18       89.84       61.60     74.87 o 
  -6   8  18       29.95        0.00     64.14 o 
  -5   8  18        4.84        0.00     62.40 o 
  -4   8  18       71.94        0.00     63.45 o 
  -3   8  18       28.45       59.64     68.80 o 
  -2   8  18      165.18      162.07     73.55 o 
  -1   8  18       31.14        0.00     58.52 o 
   0   8  18      512.06      546.18     79.02 o 
   1   8  18       43.64        0.00     59.13 o 
   2   8  18       67.70        0.00     65.22 o 
   3   8  18       35.18       85.69     73.24 o 
   4   8  18      177.76      130.48     78.41 o 
   5   8  18       85.71       75.41     98.20 o 
   6   8  18       11.56       56.93     96.76 o 
 -13   9  18       84.81      128.63    116.79 o 
 -12   9  18      111.14      106.25    109.90 o 
 -11   9  18        8.64        2.54     98.04 o 
 -10   9  18      252.06      199.25    158.90 o 
  -9   9  18      211.14      173.67     83.87 o 
  -8   9  18      304.94      192.75     82.36 o 
  -7   9  18       16.25       91.34     76.90 o 
  -6   9  18        2.06       13.66     74.47 o 
  -5   9  18       53.52       39.13     77.12 o 
  -4   9  18       40.92       63.50     68.48 o 
  -3   9  18       71.80       95.44     68.94 o 
  -2   9  18       46.77      110.22     82.37 o 
  -1   9  18       57.00        0.00     82.33 o 
   0   9  18       77.34       50.96     71.76 o 
   1   9  18        1.46        0.00     62.18 o 
   2   9  18        0.18      138.76     78.60 o 
   3   9  18        0.10        0.00     79.88 o 
   4   9  18       66.84        0.00     76.64 o 
   5   9  18        7.23        0.00     93.48 o 
 -11  10  18        1.75       87.37    111.87 o 
 -10  10  18        7.52        0.00    101.68 o 
  -9  10  18        0.04       71.42     80.33 o 
  -8  10  18       32.05        0.00     71.50 o 
  -7  10  18       10.56       67.89     77.35 o 
  -6  10  18       56.75      107.77     76.27 o 
  -5  10  18       44.84       17.57     71.18 o 
  -4  10  18        0.08        0.00     65.05 o 
  -3  10  18      218.65      258.88    121.06 o 
  -2  10  18       10.38       30.70     77.99 o 
  -1  10  18        2.82       12.43     83.82 o 
   0  10  18        2.75        4.75     82.45 o 
   1  10  18       19.05        0.00     69.71 o 
   2  10  18        5.66       36.14     69.37 o 
   3  10  18      139.99       95.66     79.03 o 
   4  10  18        0.60        0.00     91.80 o 
 -10  11  18       53.44        0.00    187.17 o 
  -9  11  18       12.36       30.66     86.87 o 
  -8  11  18       76.37       74.75     80.37 o 
  -7  11  18        0.22        0.00     80.33 o 
  -6  11  18        1.29        8.84     78.65 o 
  -5  11  18      341.34      256.37     92.17 o 
  -4  11  18      311.51      141.77     89.77 o 
  -3  11  18       43.07        1.78     80.05 o 
  -2  11  18       35.59        0.00     81.34 o 
  -1  11  18        0.14       97.89     90.88 o 
   0  11  18       16.93        0.00     84.98 o 
   1  11  18        5.63        0.00    102.89 o 
   2  11  18       47.83      125.15     85.08 o 
  -7  12  18       35.21       23.13     79.59 o 
  -6  12  18        0.20       56.56     93.90 o 
  -5  12  18      127.81      105.54    108.72 o 
  -4  12  18       25.79        0.00     80.27 o 
  -3  12  18      104.42      201.33    112.52 o 
  -2  12  18       34.78        0.00    101.48 o 
  -1  12  18        8.35        0.00    104.77 o 
 -17   1  19        0.76       48.70     95.89 o 
 -16   1  19        8.23       43.13     77.18 o 
 -15   1  19       43.41        0.00     69.38 o 
 -14   1  19      125.21      206.68     77.61 o 
 -13   1  19        2.12       16.45     70.41 o 
 -12   1  19       24.79      106.48     69.73 o 
 -11   1  19       10.18        0.00     65.00 o 
 -10   1  19       68.94       46.15     54.58 o 
  -9   1  19        2.42        0.00     50.61 o 
  -8   1  19       43.85       81.48     55.99 o 
  -7   1  19       70.81      110.02     50.44 o 
  -6   1  19      298.34      314.32     50.75 o 
  -5   1  19      106.79       40.20     63.24 o 
  -4   1  19      482.33      381.43     55.05 o 
  -3   1  19      731.04      882.02     77.88 o 
  -2   1  19        3.66        0.00     46.28 o 
  -1   1  19       37.16        0.00     70.59 o 
   0   1  19       11.26        3.12     49.44 o 
   1   1  19      342.02      332.97     58.78 o 
   2   1  19      513.06      450.32     61.08 o 
   3   1  19      721.98      638.82     88.61 o 
   4   1  19       17.96        0.00     54.93 o 
   5   1  19      105.07      127.95     65.61 o 
   6   1  19        3.04        0.00     59.49 o 
   7   1  19       32.91        0.00     95.31 o 
   8   1  19        0.23        0.00     82.37 o 
   9   1  19        0.70        0.00     94.84 o 
 -16   2  19       84.06       33.17     90.64 o 
 -15   2  19      392.74      177.06     93.69 o 
 -14   2  19       69.99        0.00     79.72 o 
 -13   2  19      383.42      411.46     94.53 o 
 -12   2  19       23.40       26.73     75.76 o 
 -11   2  19       54.60       92.52     63.35 o 
 -10   2  19       70.56      125.06     64.29 o 
  -9   2  19       35.92       19.85     57.44 o 
  -8   2  19      564.70      455.13     86.06 o 
  -7   2  19      521.11      441.01     63.01 o 
  -6   2  19      191.94      134.59     53.78 o 
  -5   2  19     5319.20     5276.33    151.67 o 
  -4   2  19     1293.18     1439.41     78.17 o 
  -3   2  19       45.38       45.80     44.41 o 
  -2   2  19      372.16      257.20     92.52 o 
  -1   2  19      371.45      210.09     68.01 o 
   0   2  19       50.70       92.40     48.38 o 
   1   2  19      967.49      915.63     70.15 o 
   2   2  19     1059.43     1014.03     86.28 o 
   3   2  19      361.69      296.53     81.85 o 
   4   2  19      377.35      353.22     68.81 o 
   5   2  19       62.69       19.15     60.81 o 
   6   2  19      383.39      279.26     70.99 o 
   7   2  19        2.14        0.00     60.08 o 
   8   2  19       97.45      157.58     73.17 o 
   9   2  19        1.24        0.00     74.21 o 
 -16   3  19      149.28      120.19    109.97 o 
 -15   3  19        2.35        0.00     96.63 o 
 -14   3  19      119.76      104.05    104.18 o 
 -13   3  19       37.32       65.93    100.02 o 
 -12   3  19      256.74      247.65     72.79 o 
 -11   3  19      469.08      518.15     96.79 o 
 -10   3  19      251.44      132.27     63.98 o 
  -9   3  19      248.00      292.91     69.04 o 
  -8   3  19       93.32       89.34     56.73 o 
  -7   3  19      931.40      882.45     93.76 o 
  -6   3  19      172.49      136.94     53.76 o 
  -5   3  19      195.41      242.70     56.65 o 
  -4   3  19     4559.91     4561.70    142.47 o 
  -3   3  19     1477.26     1467.56     84.48 o 
  -2   3  19      357.74      357.23     45.04 o 
  -1   3  19        2.97       15.21     37.68 o 
   0   3  19     1122.51      983.45     72.58 o 
   1   3  19      100.97      114.70     60.04 o 
   2   3  19      171.81      103.12     51.77 o 
   3   3  19      354.86      269.01     64.89 o 
   4   3  19      150.84      111.17     55.89 o 
   5   3  19      623.06      405.35     66.21 o 
   6   3  19        0.73        0.00     54.87 o 
   7   3  19      478.76      518.61     73.49 o 
   8   3  19        5.15        0.00     61.58 o 
 -16   4  19       69.47        3.52    149.14 o 
 -15   4  19      278.73        0.00    107.05 o 
 -14   4  19        4.70      218.41     87.06 o 
 -13   4  19      246.93      343.84     94.42 o 
 -12   4  19      232.81      181.94     82.33 o 
 -11   4  19      276.65      227.99     85.73 o 
 -10   4  19      710.32      728.65    101.78 o 
  -9   4  19       94.79        0.00     58.69 o 
  -8   4  19     1281.35     1548.60    185.87 o 
  -7   4  19        0.98        0.00     51.46 o 
  -6   4  19     1070.17     1187.12     84.24 o 
  -5   4  19      830.69      908.88     75.84 o 
  -4   4  19      634.73      462.50     66.37 o 
  -3   4  19     1352.87     1456.67    121.76 o 
  -2   4  19       58.80       77.66     56.00 o 
  -1   4  19     1526.52     1487.96    101.45 o 
   0   4  19       35.73       66.01     61.54 o 
   1   4  19      829.93      831.41     78.72 o 
   2   4  19      437.09      478.84     70.65 o 
   3   4  19      610.15      647.75     76.53 o 
   4   4  19      567.44      617.05    121.95 o 
   5   4  19        5.96       58.91     63.57 o 
   6   4  19      802.30      871.30     88.60 o 
   7   4  19       19.45        0.00     65.12 o 
   8   4  19      369.30      317.13     82.99 o 
 -15   5  19       50.43      149.68     92.73 o 
 -14   5  19      981.40     1045.18    135.41 o 
 -13   5  19       75.78       78.19     83.86 o 
 -12   5  19      193.81      198.30     86.54 o 
 -11   5  19      478.64      476.47     96.35 o 
 -10   5  19      175.18      304.37     87.05 o 
  -9   5  19     1511.70     1449.77    152.64 o 
  -8   5  19      119.19      153.09     67.01 o 
  -7   5  19      721.05      743.31     92.49 o 
  -6   5  19       46.11       33.95     52.39 o 
  -5   5  19       61.68       22.53     45.87 o 
  -4   5  19     1659.45     1863.29     99.98 o 
  -3   5  19      133.74      107.76     67.24 o 
  -2   5  19     2433.92     2557.30    123.95 o 
  -1   5  19        4.00        0.00     58.90 o 
   0   5  19      940.63     1184.91    122.03 o 
   1   5  19      535.91      369.12    104.14 o 
   2   5  19     2049.69     1735.36    122.77 o 
   3   5  19      362.26      284.80    123.99 o 
   4   5  19      108.16       60.31     59.93 o 
   5   5  19     1333.27     1449.00     99.33 o 
   6   5  19       97.35       19.61     61.61 o 
   7   5  19      453.84      629.86     85.44 o 
   8   5  19       93.62       22.26     78.98 o 
 -15   6  19      633.57      695.20    113.87 o 
 -14   6  19       41.64       15.03     87.34 o 
 -13   6  19      764.61      722.01    111.21 o 
 -12   6  19      106.03      113.96     82.16 o 
 -11   6  19      127.63       76.40     78.21 o 
 -10   6  19     1636.71     1693.05    132.88 o 
  -9   6  19      108.90        0.00     65.44 o 
  -8   6  19     1036.66     1269.94    102.79 o 
  -7   6  19        4.01        0.00     75.52 o
[truncated: 47,152 more chars]
